# Supplementary material for: Investigating the causal relationship between immune cell and Alzheimer’s disease: a mendelian randomization analysis
Source: BMC Neurol. 2024 Mar 18;24:98. doi: 10.1186/s12883-024-03599-y (PMC10946133; doi:10.1186/s12883-024-03599-y)
Supplement: Supplementary file 1 — Supplementary Material 1 [file 12883_2024_3599_MOESM1_ESM.xlsx]

## Sheet: Tables captions and titles
title	caption
Supplementary Table 1	Harmonised dataset for each exposure outcome.
Supplementary Table 2	Primary MR results and associated statistics.
Supplementary Table 3	Robust MR results and other sensitivity analyses results.

## Sheet: Supplementary Table 1
id1	id2	SNP	effect_allele.exposure	other_allele.exposure	effect_allele.outcome	other_allele.outcome	beta.exposure	beta.outcome	eaf.exposure	eaf.outcome	remove	palindromic	ambiguous	id.outcome	pos.outcome	pval.outcome	se.outcome	outcome	mr_keep.outcome	pval_origin.outcome	data_source.outcome	samplesize.exposure	chr.exposure	pos.exposure	se.exposure	pval.exposure	id.exposure	exposure	mr_keep.exposure	pval_origin.exposure	data_source.exposure	action	mr_keep	R2	f	meanf
ebi-a-GCST90001399	IgD- CD27- %B cell	rs11086984	T	C	T	C	-0.1811	-0.0287084	0.1514	0.124202	FALSE	FALSE	FALSE	A398Sq	45882988	0.357115	0.031175	outcome	TRUE	reported	textfile	3657	20	44511627	0.03498	2.36799e-07	ebi-a-GCST90001399	|| id:ebi-a-GCST90001399	TRUE	reported	igd	2	TRUE	0.00727614	26.7892	37.835
		rs116473015	T	C	T	C	0.3455	0.0575674	0.029	0.011785	FALSE	FALSE	FALSE	A398Sq	147101442	0.55131	0.0966224	outcome	TRUE	reported	textfile	3657	2	147859010	0.07401	3.14101e-06	ebi-a-GCST90001399	|| id:ebi-a-GCST90001399	TRUE	reported	igd	2	TRUE	0.00592393	21.781	37.835
		rs11658240	G	A	G	A	-0.1678	-0.00434411	0.1362	0.112357	FALSE	FALSE	FALSE	A398Sq	82526263	0.894151	0.0326493	outcome	TRUE	reported	textfile	3657	17	80484139	0.03574	2.76599e-06	ebi-a-GCST90001399	|| id:ebi-a-GCST90001399	TRUE	reported	igd	2	TRUE	0.00599156	22.0312	37.835
		rs2250246	G	A	G	A	0.1466	0.0233288	0.5339	0.614034	FALSE	FALSE	FALSE	A398Sq	6443850	0.271474	0.0212143	outcome	TRUE	reported	textfile	3657	12	6553016	0.02442	2.12501e-09	ebi-a-GCST90001399	|| id:ebi-a-GCST90001399	TRUE	reported	igd	2	TRUE	0.00975872	36.0196	37.835
		rs35574803	C	T	C	T	-0.3526	-0.0302433	0.0562	0.0105094	FALSE	FALSE	FALSE	A398Sq	32491754	0.769077	0.103015	outcome	TRUE	reported	textfile	3657	3	32533246	0.05371	5.92243e-11	ebi-a-GCST90001399	|| id:ebi-a-GCST90001399	TRUE	reported	igd	2	TRUE	0.0116477	43.0742	37.835
		rs35661323	T	C	T	C	0.1158	-0.00367363	0.5505	0.41879	FALSE	FALSE	FALSE	A398Sq	44245184	0.859982	0.0208259	outcome	TRUE	reported	textfile	3657	7	44284783	0.02527	4.73097e-06	ebi-a-GCST90001399	|| id:ebi-a-GCST90001399	TRUE	reported	igd	2	TRUE	0.00570946	20.9879	37.835
		rs4810485	G	T	G	T	0.3898	0.0495935	0.6314	0.728663	FALSE	FALSE	FALSE	A398Sq	46119308	0.0316818	0.0230839	outcome	TRUE	reported	textfile	3657	20	44747947	0.02585	7.1978e-50	ebi-a-GCST90001399	|| id:ebi-a-GCST90001399	TRUE	reported	igd	2	TRUE	0.0585383	227.261	37.835
		rs6073079	A	G	A	G	0.1776	-0.0328597	0.12	0.063266	FALSE	FALSE	FALSE	A398Sq	43395897	0.433828	0.0419848	outcome	TRUE	reported	textfile	3657	20	42024537	0.03746	2.21299e-06	ebi-a-GCST90001399	|| id:ebi-a-GCST90001399	TRUE	reported	igd	2	TRUE	0.00610892	22.4653	37.835
		rs62223906	T	C	T	C	0.2217	0.0201205	0.0649	0.0736288	FALSE	FALSE	FALSE	A398Sq	37326723	0.60702	0.0391196	outcome	TRUE	reported	textfile	3657	21	38699025	0.0497	8.39093e-06	ebi-a-GCST90001399	|| id:ebi-a-GCST90001399	TRUE	reported	igd	2	TRUE	0.00541174	19.8875	37.835
		rs645554	A	G	A	G	-0.1226	-0.0353719	0.2811	0.286082	FALSE	FALSE	FALSE	A398Sq	14279136	0.120113	0.0227575	outcome	TRUE	reported	textfile	3657	19	14389948	0.02695	5.52205e-06	ebi-a-GCST90001399	|| id:ebi-a-GCST90001399	TRUE	reported	igd	2	TRUE	0.00562714	20.6836	37.835
		rs7209088	G	C	G	C	-0.12	0.0111463	0.2786	0.227641	FALSE	TRUE	FALSE	A398Sq	8126847	0.652121	0.0247246	outcome	TRUE	reported	textfile	3657	17	8030165	0.02705	9.40503e-06	ebi-a-GCST90001399	|| id:ebi-a-GCST90001399	TRUE	reported	igd	2	TRUE	0.00535269	19.6694	37.835
		rs7224129	A	G	A	G	-0.1297	-0.0329845	0.4751	0.448647	FALSE	FALSE	FALSE	A398Sq	39919173	0.110791	0.0206845	outcome	TRUE	reported	textfile	3657	17	38075426	0.02756	2.61e-06	ebi-a-GCST90001399	|| id:ebi-a-GCST90001399	TRUE	reported	igd	2	TRUE	0.00601969	22.1352	37.835
		rs72897237	C	T	C	T	0.4671	0.0291591	0.0161	0.0104278	FALSE	FALSE	FALSE	A398Sq	39973293	0.77693	0.102919	outcome	TRUE	reported	textfile	3657	18	37553257	0.09743	1.69699e-06	ebi-a-GCST90001399	|| id:ebi-a-GCST90001399	TRUE	reported	igd	2	TRUE	0.0062458	22.9719	37.835
		rs76625665	T	G	T	G	-0.6497	0.0403526	0.0068	0.0498807	FALSE	FALSE	FALSE	A398Sq	232913993	0.38883	0.0468268	outcome	TRUE	reported	textfile	3657	1	233049739	0.144	6.61302e-06	ebi-a-GCST90001399	|| id:ebi-a-GCST90001399	TRUE	reported	igd	2	TRUE	0.0055356	20.3453	37.835
		rs79430021	A	G	A	G	0.7602	0.0557714	0.006	0.000979282	FALSE	FALSE	FALSE	A398Sq	25035893	0.885436	0.387083	outcome	TRUE	reported	textfile	3657	4	25037515	0.1642	3.80697e-06	ebi-a-GCST90001399	|| id:ebi-a-GCST90001399	TRUE	reported	igd	2	TRUE	0.00582702	21.4226	37.835
id1	id2	SNP	effect_allele.exposure	other_allele.exposure	effect_allele.outcome	other_allele.outcome	beta.exposure	beta.outcome	eaf.exposure	eaf.outcome	remove	palindromic	ambiguous	id.outcome	pos.outcome	pval.outcome	se.outcome	outcome	mr_keep.outcome	pval_origin.outcome	data_source.outcome	samplesize.exposure	chr.exposure	pval.exposure	se.exposure	pos.exposure	id.exposure	exposure	mr_keep.exposure	pval_origin.exposure	data_source.exposure	action	mr_keep	R2	f	meanf
ebi-a-GCST90001432	Unsw Mem %lymphocyte	rs10119513	A	G	A	G	0.3622	0.0136064	0.9784	0.981237	FALSE	FALSE	FALSE	cj92C5	16899528	0.859737	0.0769989	outcome	TRUE	reported	textfile	3656	9	9.91197e-06	0.08185	16899526	ebi-a-GCST90001432	|| id:ebi-a-GCST90001432	TRUE	reported	igd	2	TRUE	0.00532762	19.5714	25.1297
		rs10840410	C	T	C	T	-0.1182	0.0317377	0.3087	0.272565	FALSE	FALSE	FALSE	cj92C5	10415549	0.171148	0.0231912	outcome	TRUE	reported	textfile	3656	11	7.88206e-06	0.02642	10437096	ebi-a-GCST90001432	|| id:ebi-a-GCST90001432	TRUE	reported	igd	2	TRUE	0.00544493	20.0047	25.1297
		rs10894530	A	C	A	C	-0.1638	0.00945258	0.1296	0.213357	FALSE	FALSE	FALSE	cj92C5	132289565	0.708732	0.025304	outcome	TRUE	reported	textfile	3656	11	9.00409e-06	0.03684	132159459	ebi-a-GCST90001432	|| id:ebi-a-GCST90001432	TRUE	reported	igd	2	TRUE	0.00537824	19.7584	25.1297
		rs112135308	G	C	G	C	0.416	-0.0633741	0.0174	0.0393511	FALSE	TRUE	FALSE	cj92C5	86760857	0.237349	0.0536324	outcome	TRUE	reported	textfile	3656	16	2.57099e-06	0.08833	86794463	ebi-a-GCST90001432	|| id:ebi-a-GCST90001432	TRUE	reported	igd	2	TRUE	0.00603028	22.1683	25.1297
		rs11657759	C	A	C	A	-0.1271	0.0233882	0.4903	0.400464	FALSE	FALSE	FALSE	cj92C5	2812667	0.26316	0.0209018	outcome	TRUE	reported	textfile	3656	17	1.16099e-07	0.02394	2715961	ebi-a-GCST90001432	|| id:ebi-a-GCST90001432	TRUE	reported	igd	2	TRUE	0.0076507	28.1712	25.1297
		rs11794578	G	T	G	T	0.1189	-0.00566741	0.4521	0.562447	FALSE	FALSE	FALSE	cj92C5	808529	0.784334	0.0207085	outcome	TRUE	reported	textfile	3656	9	1.12101e-06	0.02437	808529	ebi-a-GCST90001432	|| id:ebi-a-GCST90001432	TRUE	reported	igd	2	TRUE	0.00646886	23.7911	25.1297
		rs12829274	G	A	G	A	-0.2536	0.0548784	0.0618	0.0704399	FALSE	FALSE	FALSE	cj92C5	128864622	0.170136	0.0400056	outcome	TRUE	reported	textfile	3656	12	7.30601e-07	0.0511	129349167	ebi-a-GCST90001432	|| id:ebi-a-GCST90001432	TRUE	reported	igd	2	TRUE	0.00669167	24.6161	25.1297
		rs12874404	G	A	G	A	0.1827	-0.125845	0.3256	0.0356998	FALSE	FALSE	FALSE	cj92C5	108341146	0.0267375	0.0568064	outcome	TRUE	reported	textfile	3656	13	4.02346e-12	0.02625	108993494	ebi-a-GCST90001432	|| id:ebi-a-GCST90001432	TRUE	reported	igd	2	TRUE	0.0130766	48.4151	25.1297
		rs141247883	G	A	G	A	-0.3185	0.208937	0.0319	0.00131499	FALSE	FALSE	FALSE	cj92C5	143911903	0.47962	0.295562	outcome	TRUE	reported	textfile	3656	8	3.34503e-06	0.06842	144986071	ebi-a-GCST90001432	|| id:ebi-a-GCST90001432	TRUE	reported	igd	2	TRUE	0.00589223	21.6578	25.1297
		rs143553941	C	G	C	G	0.501	0.0250227	0.013	0.0144376	FALSE	TRUE	FALSE	cj92C5	108974343	0.766369	0.0842154	outcome	TRUE	reported	textfile	3656	12	2.95801e-06	0.107	109368119	ebi-a-GCST90001432	|| id:ebi-a-GCST90001432	TRUE	reported	igd	2	TRUE	0.00596081	21.9114	25.1297
		rs144625305	T	C	T	C	0.5993	-0.122495	0.0086	0.0138718	FALSE	FALSE	FALSE	cj92C5	7832045	0.158702	0.0869099	outcome	TRUE	reported	textfile	3656	7	8.30004e-06	0.1343	7871676	ebi-a-GCST90001432	|| id:ebi-a-GCST90001432	TRUE	reported	igd	2	TRUE	0.00541716	19.9021	25.1297
		rs2956955	C	T	C	T	-0.3254	0.0606913	0.9661	0.993228	FALSE	FALSE	FALSE	cj92C5	1604371	0.627743	0.125161	outcome	TRUE	reported	textfile	3656	8	1.47099e-06	0.06746	1552537	ebi-a-GCST90001432	|| id:ebi-a-GCST90001432	TRUE	reported	igd	2	TRUE	0.00632384	23.2544	25.1297
		rs57757402	G	A	G	A	-0.1601	0.00803313	0.1435	0.240027	FALSE	FALSE	FALSE	cj92C5	37390414	0.738552	0.0240677	outcome	TRUE	reported	textfile	3656	9	5.67806e-06	0.03523	37390411	ebi-a-GCST90001432	|| id:ebi-a-GCST90001432	TRUE	reported	igd	2	TRUE	0.00561701	20.6405	25.1297
		rs6032660	A	G	A	G	-0.1525	0.0511657	0.6359	0.72733	FALSE	FALSE	FALSE	cj92C5	46101606	0.0261879	0.0230122	outcome	TRUE	reported	textfile	3656	20	7.19797e-09	0.02629	44730245	ebi-a-GCST90001432	|| id:ebi-a-GCST90001432	TRUE	reported	igd	2	TRUE	0.00911955	33.6295	25.1297
		rs6557137	T	C	T	C	-0.1494	0.0183062	0.1838	0.155339	FALSE	FALSE	FALSE	cj92C5	149875886	0.521531	0.0285594	outcome	TRUE	reported	textfile	3656	6	3.62001e-06	0.03221	150197022	ebi-a-GCST90001432	|| id:ebi-a-GCST90001432	TRUE	reported	igd	2	TRUE	0.00585013	21.5022	25.1297
		rs7254039	A	G	A	G	-0.2695	-0.00658066	0.0435	0.0555219	FALSE	FALSE	FALSE	cj92C5	14882542	0.882631	0.044574	outcome	TRUE	reported	textfile	3656	19	3.20797e-06	0.05778	14993354	ebi-a-GCST90001432	|| id:ebi-a-GCST90001432	TRUE	reported	igd	2	TRUE	0.00591534	21.7433	25.1297
		rs73192651	T	C	T	C	0.5455	0.0541845	0.02	0.0167309	FALSE	FALSE	FALSE	cj92C5	49638749	0.487051	0.0779625	outcome	TRUE	reported	textfile	3656	13	6.53597e-10	0.08807	50212885	ebi-a-GCST90001432	|| id:ebi-a-GCST90001432	TRUE	reported	igd	2	TRUE	0.0103847	38.3439	25.1297
		rs75766272	T	C	T	C	-0.3961	-0.0211803	0.0201	0.0733462	FALSE	FALSE	FALSE	cj92C5	7949925	0.589667	0.0392725	outcome	TRUE	reported	textfile	3656	1	3.51901e-06	0.08527	8009985	ebi-a-GCST90001432	|| id:ebi-a-GCST90001432	TRUE	reported	igd	2	TRUE	0.00586753	21.5665	25.1297
		rs76762356	G	A	G	A	-0.3702	0.0235124	0.0228	0.0967776	FALSE	FALSE	FALSE	cj92C5	10473432	0.499106	0.0347869	outcome	TRUE	reported	textfile	3656	20	7.91699e-06	0.08274	10454080	ebi-a-GCST90001432	|| id:ebi-a-GCST90001432	TRUE	reported	igd	2	TRUE	0.00544583	20.008	25.1297
		rs77762131	C	G	C	G	0.3287	0.00629275	0.045	0.00759109	FALSE	TRUE	FALSE	cj92C5	95739501	0.959029	0.122495	outcome	TRUE	reported	textfile	3656	14	8.74903e-09	0.05701	96205838	ebi-a-GCST90001432	|| id:ebi-a-GCST90001432	TRUE	reported	igd	2	TRUE	0.00901073	33.2246	25.1297
		rs8014978	C	T	C	T	-0.1203	-0.0315989	0.5737	0.408959	FALSE	FALSE	FALSE	cj92C5	94470627	0.134224	0.021099	outcome	TRUE	reported	textfile	3656	14	1.08201e-06	0.02463	94936964	ebi-a-GCST90001432	|| id:ebi-a-GCST90001432	TRUE	reported	igd	2	TRUE	0.00648293	23.8432	25.1297
id1	id2	SNP	effect_allele.exposure	other_allele.exposure	effect_allele.outcome	other_allele.outcome	beta.exposure	beta.outcome	eaf.exposure	eaf.outcome	remove	palindromic	ambiguous	id.outcome	pos.outcome	pval.outcome	se.outcome	outcome	mr_keep.outcome	pval_origin.outcome	data_source.outcome	se.exposure	pval.exposure	pos.exposure	samplesize.exposure	chr.exposure	id.exposure	exposure	mr_keep.exposure	pval_origin.exposure	data_source.exposure	action	mr_keep	R2	f	meanf
ebi-a-GCST90001501	Activated & secreting Treg AC	rs10905876	G	A	G	A	-0.1232	0.000343168	0.3802	0.17057	FALSE	FALSE	FALSE	oerGq5	6132638	0.989986	0.0273409	outcome	TRUE	reported	textfile	0.02732	6.74792e-06	6174601	3405	10	ebi-a-GCST90001501	|| id:ebi-a-GCST90001501	TRUE	reported	igd	2	TRUE	0.00593686	20.3238	26.514
		rs112622820	A	G	A	G	-0.683	-0.00018973	0.0076	0.0340612	FALSE	FALSE	FALSE	oerGq5	225747210	0.997381	0.0578109	outcome	TRUE	reported	textfile	0.1497	5.25799e-06	225934912	3405	1	ebi-a-GCST90001501	|| id:ebi-a-GCST90001501	TRUE	reported	igd	2	TRUE	0.00607622	20.8038	26.514
		rs113435341	G	A	G	A	-2.018	0.250109	0.0032	0.00470228	FALSE	FALSE	FALSE	oerGq5	198182558	0.111591	0.157194	outcome	TRUE	reported	textfile	0.2282	1.46791e-18	198151688	3405	1	ebi-a-GCST90001501	|| id:ebi-a-GCST90001501	TRUE	reported	igd	2	TRUE	0.0224508	78.1548	26.514
		rs114437347	C	G	C	G	-3.873	-0.132408	0.0003	0.00394699	FALSE	TRUE	FALSE	oerGq5	86046467	0.44601	0.173745	outcome	TRUE	reported	textfile	0.8428	4.46797e-06	86967620	3405	4	ebi-a-GCST90001501	|| id:ebi-a-GCST90001501	TRUE	reported	igd	2	TRUE	0.00616373	21.1053	26.514
		rs115307639	G	T	G	T	-3.269	0.0417115	0.0007	0.0561844	FALSE	FALSE	FALSE	oerGq5	97083115	0.349637	0.0445971	outcome	TRUE	reported	textfile	0.7195	5.74103e-06	98004266	3405	4	ebi-a-GCST90001501	|| id:ebi-a-GCST90001501	TRUE	reported	igd	2	TRUE	0.00602596	20.6307	26.514
		rs11579717	A	G	A	G	-1.179	0.000805732	0.0044	0.075116	FALSE	FALSE	FALSE	oerGq5	200029993	0.983566	0.0391166	outcome	TRUE	reported	textfile	0.1933	1.17501e-09	199999121	3405	1	ebi-a-GCST90001501	|| id:ebi-a-GCST90001501	TRUE	reported	igd	2	TRUE	0.0108076	37.1799	26.514
		rs1268153	A	G	A	G	0.8482	-0.0903358	0.0053	0.0982743	FALSE	FALSE	FALSE	oerGq5	108714493	0.00962565	0.0348922	outcome	TRUE	reported	textfile	0.1738	1.11199e-06	109035696	3405	6	ebi-a-GCST90001501	|| id:ebi-a-GCST90001501	TRUE	reported	igd	2	TRUE	0.00694629	23.8036	26.514
		rs138915779	A	C	A	C	-1.518	-0.0289429	0.0034	0.0158676	FALSE	FALSE	FALSE	oerGq5	190110040	0.726159	0.0826378	outcome	TRUE	reported	textfile	0.2369	1.67302e-10	190079170	3405	1	ebi-a-GCST90001501	|| id:ebi-a-GCST90001501	TRUE	reported	igd	2	TRUE	0.0119149	41.0354	26.514
		rs138960714	C	A	C	A	-2.389	-0.0992886	0.0006	0.00699672	FALSE	FALSE	FALSE	oerGq5	122501564	0.430522	0.125953	outcome	TRUE	reported	textfile	0.5191	4.35502e-06	123422719	3405	4	ebi-a-GCST90001501	|| id:ebi-a-GCST90001501	TRUE	reported	igd	2	TRUE	0.00618187	21.1678	26.514
		rs145600407	T	C	T	C	-0.5371	-0.183105	0.0206	0.00558399	FALSE	FALSE	FALSE	oerGq5	18706461	0.23998	0.155829	outcome	TRUE	reported	textfile	0.1044	2.85299e-07	19280601	3405	13	ebi-a-GCST90001501	|| id:ebi-a-GCST90001501	TRUE	reported	igd	2	TRUE	0.00771311	26.4517	26.514
		rs147638541	G	A	G	A	-1.375	0.0602366	0.0018	0.0718825	FALSE	FALSE	FALSE	oerGq5	68209956	0.135662	0.0403692	outcome	TRUE	reported	textfile	0.2938	2.95101e-06	66206097	3405	17	ebi-a-GCST90001501	|| id:ebi-a-GCST90001501	TRUE	reported	igd	2	TRUE	0.00639146	21.89	26.514
		rs149951966	C	T	C	T	0.2078	-0.0323373	0.1035	0.193887	FALSE	FALSE	FALSE	oerGq5	42985119	0.219586	0.0263413	outcome	TRUE	reported	textfile	0.04392	2.33297e-06	41137136	3405	17	ebi-a-GCST90001501	|| id:ebi-a-GCST90001501	TRUE	reported	igd	2	TRUE	0.00653136	22.3723	26.514
		rs153054	G	A	G	A	1.397	-0.026018	0.0019	0.0223846	FALSE	FALSE	FALSE	oerGq5	69412151	0.709808	0.0699192	outcome	TRUE	reported	textfile	0.3131	8.39209e-06	69446054	3405	16	ebi-a-GCST90001501	|| id:ebi-a-GCST90001501	TRUE	reported	igd	2	TRUE	0.0058127	19.8963	26.514
		rs17717645	C	T	C	T	0.3923	-0.0322919	0.0267	0.0315163	FALSE	FALSE	FALSE	oerGq5	17964151	0.584349	0.0590298	outcome	TRUE	reported	textfile	0.08188	1.72699e-06	18003774	3405	7	ebi-a-GCST90001501	|| id:ebi-a-GCST90001501	TRUE	reported	igd	2	TRUE	0.00669647	22.9417	26.514
		rs56397630	C	T	C	T	-2.992	0.0537887	0.0003	0.0207839	FALSE	FALSE	FALSE	oerGq5	103544594	0.461116	0.0729822	outcome	TRUE	reported	textfile	0.6758	9.87393e-06	105304351	3405	10	ebi-a-GCST90001501	|| id:ebi-a-GCST90001501	TRUE	reported	igd	2	TRUE	0.0057237	19.5899	26.514
		rs61839660	T	C	T	C	0.3316	-0.0114371	0.0542	0.0409177	FALSE	FALSE	FALSE	oerGq5	6052734	0.826118	0.0520621	outcome	TRUE	reported	textfile	0.05733	7.93305e-09	6094697	3405	10	ebi-a-GCST90001501	|| id:ebi-a-GCST90001501	TRUE	reported	igd	2	TRUE	0.00972975	33.4357	26.514
		rs7162344	A	G	A	G	-0.1207	0.0086845	0.4314	0.301654	FALSE	FALSE	FALSE	oerGq5	25785338	0.699663	0.0225119	outcome	TRUE	reported	textfile	0.02577	2.90703e-06	26030485	3405	15	ebi-a-GCST90001501	|| id:ebi-a-GCST90001501	TRUE	reported	igd	2	TRUE	0.00640147	21.9245	26.514
		rs72833913	A	C	A	C	0.1855	-0.0188343	0.1065	0.180575	FALSE	FALSE	FALSE	oerGq5	5810015	0.480884	0.0267198	outcome	TRUE	reported	textfile	0.04169	8.83202e-06	5713335	3405	17	ebi-a-GCST90001501	|| id:ebi-a-GCST90001501	TRUE	reported	igd	2	TRUE	0.00578081	19.7865	26.514
		rs75596315	T	C	T	C	0.2653	-0.030121	0.0523	0.106031	FALSE	FALSE	FALSE	oerGq5	122082206	0.368474	0.0334925	outcome	TRUE	reported	textfile	0.05762	4.28499e-06	122520112	3405	12	ebi-a-GCST90001501	|| id:ebi-a-GCST90001501	TRUE	reported	igd	2	TRUE	0.0061875	21.1872	26.514
		rs76202906	A	C	A	C	-0.3574	0.219778	0.0301	0.0084987	FALSE	FALSE	FALSE	oerGq5	112934209	0.0467348	0.110514	outcome	TRUE	reported	textfile	0.07469	1.77701e-06	113476831	3405	1	ebi-a-GCST90001501	|| id:ebi-a-GCST90001501	TRUE	reported	igd	2	TRUE	0.00667969	22.8838	26.514
		rs9709738	C	G	C	G	-0.1302	0.0238749	0.7336	0.715204	FALSE	TRUE	FALSE	oerGq5	62470070	0.294126	0.0227572	outcome	TRUE	reported	textfile	0.02894	6.98908e-06	60137303	3405	18	ebi-a-GCST90001501	|| id:ebi-a-GCST90001501	TRUE	reported	igd	2	TRUE	0.00590927	20.2288	26.514
id1	id2	SNP	effect_allele.exposure	other_allele.exposure	effect_allele.outcome	other_allele.outcome	beta.exposure	beta.outcome	eaf.exposure	eaf.outcome	remove	palindromic	ambiguous	id.outcome	pos.outcome	pval.outcome	se.outcome	outcome	mr_keep.outcome	pval_origin.outcome	data_source.outcome	chr.exposure	se.exposure	pval.exposure	pos.exposure	samplesize.exposure	id.exposure	exposure	mr_keep.exposure	pval_origin.exposure	data_source.exposure	action	mr_keep	R2	f	meanf
ebi-a-GCST90001511	CD25hi CD45RA- CD4 not Treg %CD4+	rs10785396	A	G	A	G	-0.1309	0.0347595	0.6852	0.837888	FALSE	FALSE	FALSE	QxViT3	42918260	0.214723	0.0280164	outcome	TRUE	reported	textfile	12	0.02734	1.749e-06	43312063	3437	ebi-a-GCST90001511	|| id:ebi-a-GCST90001511	TRUE	reported	igd	2	TRUE	0.00662546	22.9102	28.0062
		rs115575166	A	G	A	G	-0.5247	0.0399341	0.0113	0.0228759	FALSE	FALSE	FALSE	QxViT3	38346647	0.556436	0.0678986	outcome	TRUE	reported	textfile	2	0.1185	9.82494e-06	38573789	3437	ebi-a-GCST90001511	|| id:ebi-a-GCST90001511	TRUE	reported	igd	2	TRUE	0.00567199	19.5944	28.0062
		rs116794175	C	T	C	T	-1.101	-0.171689	0.0042	0.00134774	FALSE	FALSE	FALSE	QxViT3	194041078	0.577336	0.308084	outcome	TRUE	reported	textfile	1	0.1969	2.45901e-08	194010208	3437	ebi-a-GCST90001511	|| id:ebi-a-GCST90001511	TRUE	reported	igd	2	TRUE	0.0090151	31.2486	28.0062
		rs116928928	C	T	C	T	-0.2998	0.0116295	0.0407	0.00890854	FALSE	FALSE	FALSE	QxViT3	32009049	0.915926	0.110162	outcome	TRUE	reported	textfile	11	0.06526	4.517e-06	32030595	3437	ebi-a-GCST90001511	|| id:ebi-a-GCST90001511	TRUE	reported	igd	2	TRUE	0.00610283	21.0919	28.0062
		rs117614870	T	C	T	C	0.6387	-0.111868	0.0084	0.0082709	FALSE	FALSE	FALSE	QxViT3	65861052	0.327593	0.114271	outcome	TRUE	reported	textfile	17	0.1416	6.72605e-06	63857170	3437	ebi-a-GCST90001511	|| id:ebi-a-GCST90001511	TRUE	reported	igd	2	TRUE	0.0058847	20.3336	28.0062
		rs12458491	T	A	T	A	0.5009	-0.00455588	0.0188	0.13961	FALSE	TRUE	FALSE	QxViT3	37727857	0.876184	0.0292402	outcome	TRUE	reported	textfile	18	0.09263	6.82905e-08	35307820	3437	ebi-a-GCST90001511	|| id:ebi-a-GCST90001511	TRUE	reported	igd	2	TRUE	0.00843607	29.2244	28.0062
		rs139048853	C	T	C	T	-0.233	0.192286	0.0646	0.006262	FALSE	FALSE	FALSE	QxViT3	68705141	0.162898	0.137801	outcome	TRUE	reported	textfile	4	0.05168	6.75196e-06	69570859	3437	ebi-a-GCST90001511	|| id:ebi-a-GCST90001511	TRUE	reported	igd	2	TRUE	0.00587931	20.3149	28.0062
		rs143283244	A	G	A	G	-2.405	0.113457	0.0006	0.046903	FALSE	FALSE	FALSE	QxViT3	94099922	0.0215263	0.0493586	outcome	TRUE	reported	textfile	15	0.4952	1.243e-06	94643151	3437	ebi-a-GCST90001511	|| id:ebi-a-GCST90001511	TRUE	reported	igd	2	TRUE	0.00681584	23.5731	28.0062
		rs148871284	T	C	T	C	0.3478	-0.0566527	0.0343	0.0122323	FALSE	FALSE	FALSE	QxViT3	15565913	0.556019	0.0962232	outcome	TRUE	reported	textfile	20	0.07003	7.13099e-07	15546558	3437	ebi-a-GCST90001511	|| id:ebi-a-GCST90001511	TRUE	reported	igd	2	TRUE	0.00712534	24.6512	28.0062
		rs149406003	A	G	A	G	-0.2876	0.0182524	0.0499	0.0106317	FALSE	FALSE	FALSE	QxViT3	100554681	0.857915	0.101952	outcome	TRUE	reported	textfile	13	0.05719	5.17798e-07	101206935	3437	ebi-a-GCST90001511	|| id:ebi-a-GCST90001511	TRUE	reported	igd	2	TRUE	0.00730423	25.2746	28.0062
		rs151238138	A	G	A	G	-0.3462	0.304981	0.0301	0.00468156	FALSE	FALSE	FALSE	QxViT3	170627552	0.0570716	0.160283	outcome	TRUE	reported	textfile	2	0.07802	9.41109e-06	171484062	3437	ebi-a-GCST90001511	|| id:ebi-a-GCST90001511	TRUE	reported	igd	2	TRUE	0.00569616	19.6784	28.0062
		rs17583875	A	G	A	G	-1.737	0.0148153	0.0029	0.0218288	FALSE	FALSE	FALSE	QxViT3	197955640	0.835324	0.0712686	outcome	TRUE	reported	textfile	1	0.2311	7.08272e-14	197924770	3437	ebi-a-GCST90001511	|| id:ebi-a-GCST90001511	TRUE	reported	igd	2	TRUE	0.0161711	56.4608	28.0062
		rs17666424	A	G	A	G	0.1997	-0.0101418	0.0912	0.204121	FALSE	FALSE	FALSE	QxViT3	159217740	0.68779	0.0252373	outcome	TRUE	reported	textfile	1	0.04511	9.84895e-06	159187530	3437	ebi-a-GCST90001511	|| id:ebi-a-GCST90001511	TRUE	reported	igd	2	TRUE	0.00566972	19.5865	28.0062
		rs35825512	T	C	T	C	0.1893	-0.015955	0.1189	0.164037	FALSE	FALSE	FALSE	QxViT3	20167604	0.570248	0.0281054	outcome	TRUE	reported	textfile	9	0.03901	1.268e-06	20167602	3437	ebi-a-GCST90001511	|| id:ebi-a-GCST90001511	TRUE	reported	igd	2	TRUE	0.00680463	23.534	28.0062
		rs4238686	G	A	G	A	0.118	0.00943455	0.6539	0.572	FALSE	FALSE	FALSE	QxViT3	88722526	0.650921	0.0208506	outcome	TRUE	reported	textfile	16	0.02653	8.94108e-06	88788934	3437	ebi-a-GCST90001511	|| id:ebi-a-GCST90001511	TRUE	reported	igd	2	TRUE	0.00572292	19.7714	28.0062
		rs4955262	A	G	A	G	-0.1201	0.0241883	0.5921	0.542229	FALSE	FALSE	FALSE	QxViT3	32217897	0.242035	0.0206752	outcome	TRUE	reported	textfile	3	0.02581	3.42003e-06	32259389	3437	ebi-a-GCST90001511	|| id:ebi-a-GCST90001511	TRUE	reported	igd	2	TRUE	0.00626041	21.64	28.0062
		rs61839660	T	C	T	C	0.6146	-0.0114371	0.0543	0.0409177	FALSE	FALSE	FALSE	QxViT3	6052734	0.826118	0.0520621	outcome	TRUE	reported	textfile	10	0.05523	2.77588e-28	6094697	3437	ebi-a-GCST90001511	|| id:ebi-a-GCST90001511	TRUE	reported	igd	2	TRUE	0.0347763	123.761	28.0062
		rs62518962	A	G	A	G	-0.3386	-0.207355	0.0298	0.0144464	FALSE	FALSE	FALSE	QxViT3	137329288	0.0171783	0.0870193	outcome	TRUE	reported	textfile	8	0.07329	3.99098e-06	138341531	3437	ebi-a-GCST90001511	|| id:ebi-a-GCST90001511	TRUE	reported	igd	2	TRUE	0.00617186	21.332	28.0062
		rs7105186	A	G	A	G	-0.2286	0.121145	0.0662	0.054338	FALSE	FALSE	FALSE	QxViT3	122875742	0.0059499	0.0440441	outcome	TRUE	reported	textfile	11	0.04992	4.81604e-06	122746450	3437	ebi-a-GCST90001511	|| id:ebi-a-GCST90001511	TRUE	reported	igd	2	TRUE	0.00606432	20.958	28.0062
		rs72818906	T	C	T	C	-0.2794	0.0452525	0.0441	0.0367005	FALSE	FALSE	FALSE	QxViT3	180618604	0.411396	0.0550892	outcome	TRUE	reported	textfile	5	0.06174	6.24899e-06	180045604	3437	ebi-a-GCST90001511	|| id:ebi-a-GCST90001511	TRUE	reported	igd	2	TRUE	0.00592325	20.4676	28.0062
		rs76420648	A	G	A	G	-0.3221	0.711065	0.0364	0.00120732	FALSE	FALSE	FALSE	QxViT3	24730769	0.0165299	0.296648	outcome	TRUE	reported	textfile	8	0.0695	3.70297e-06	24588282	3437	ebi-a-GCST90001511	|| id:ebi-a-GCST90001511	TRUE	reported	igd	2	TRUE	0.0062105	21.4664	28.0062
		rs80266752	C	G	C	G	0.3191	-0.0365541	0.0368	0.0156712	FALSE	TRUE	FALSE	QxViT3	53394002	0.657104	0.082345	outcome	TRUE	reported	textfile	20	0.06647	1.64999e-06	52010540	3437	ebi-a-GCST90001511	|| id:ebi-a-GCST90001511	TRUE	reported	igd	2	TRUE	0.00666071	23.0329	28.0062
		rs9268791	C	T	C	T	-0.1554	-0.00118674	0.7472	0.543577	FALSE	FALSE	FALSE	QxViT3	32453296	0.954332	0.0207225	outcome	TRUE	reported	textfile	6	0.03307	2.74303e-06	32421073	3437	ebi-a-GCST90001511	|| id:ebi-a-GCST90001511	TRUE	reported	igd	2	TRUE	0.00638371	22.0689	28.0062
		rs9836170	A	G	A	G	0.2379	-0.0116018	0.0602	0.019619	FALSE	FALSE	FALSE	QxViT3	169936428	0.875913	0.0742982	outcome	TRUE	reported	textfile	3	0.05295	7.284e-06	169654216	3437	ebi-a-GCST90001511	|| id:ebi-a-GCST90001511	TRUE	reported	igd	2	TRUE	0.00583894	20.1746	28.0062
id1	id2	SNP	effect_allele.exposure	other_allele.exposure	effect_allele.outcome	other_allele.outcome	beta.exposure	beta.outcome	eaf.exposure	eaf.outcome	remove	palindromic	ambiguous	id.outcome	pos.outcome	pval.outcome	se.outcome	outcome	mr_keep.outcome	pval_origin.outcome	data_source.outcome	pos.exposure	se.exposure	chr.exposure	pval.exposure	samplesize.exposure	id.exposure	exposure	mr_keep.exposure	pval_origin.exposure	data_source.exposure	action	mr_keep	R2	f	meanf
ebi-a-GCST90001513	CD4 Treg AC	rs1028334	G	A	G	A	0.1675	0.00418837	0.1235	0.182834	FALSE	FALSE	FALSE	tJs1BG	18584452	0.874827	0.0265877	outcome	TRUE	reported	textfile	18584683	0.03771	6	9.22295e-06	3405	ebi-a-GCST90001513	|| id:ebi-a-GCST90001513	TRUE	reported	igd	2	TRUE	0.0057609	19.7179	21.9727
		rs11772999	G	T	G	T	0.6586	-0.0266627	0.0078	0.0169959	FALSE	FALSE	FALSE	tJs1BG	114351461	0.742111	0.0810273	outcome	TRUE	reported	textfile	113991516	0.1437	7	4.77101e-06	3405	ebi-a-GCST90001513	|| id:ebi-a-GCST90001513	TRUE	reported	igd	2	TRUE	0.00613115	20.993	21.9727
		rs1268153	A	G	A	G	0.8168	-0.0903358	0.0053	0.0982743	FALSE	FALSE	FALSE	tJs1BG	108714493	0.00962565	0.0348922	outcome	TRUE	reported	textfile	109035696	0.17	6	1.61202e-06	3405	ebi-a-GCST90001513	|| id:ebi-a-GCST90001513	TRUE	reported	igd	2	TRUE	0.00673414	23.0716	21.9727
		rs140842863	A	C	A	C	0.6083	-0.0520525	0.0093	0.0414771	FALSE	FALSE	FALSE	tJs1BG	35970768	0.314842	0.0517878	outcome	TRUE	reported	textfile	35828286	0.1334	8	5.31105e-06	3405	ebi-a-GCST90001513	|| id:ebi-a-GCST90001513	TRUE	reported	igd	2	TRUE	0.00606964	20.7811	21.9727
		rs140960913	T	C	T	C	0.3563	-0.0697638	0.0276	0.0126978	FALSE	FALSE	FALSE	tJs1BG	158387645	0.466449	0.095794	outcome	TRUE	reported	textfile	158180337	0.07657	7	3.38797e-06	3405	ebi-a-GCST90001513	|| id:ebi-a-GCST90001513	TRUE	reported	igd	2	TRUE	0.00631894	21.6401	21.9727
		rs145600407	T	C	T	C	-0.4993	-0.183105	0.0206	0.00558399	FALSE	FALSE	FALSE	tJs1BG	18706461	0.23998	0.155829	outcome	TRUE	reported	textfile	19280601	0.1023	13	1.102e-06	3405	ebi-a-GCST90001513	|| id:ebi-a-GCST90001513	TRUE	reported	igd	2	TRUE	0.00694747	23.8077	21.9727
		rs149951966	C	T	C	T	0.2109	-0.0323373	0.1035	0.193887	FALSE	FALSE	FALSE	tJs1BG	42985119	0.219586	0.0263413	outcome	TRUE	reported	textfile	41137136	0.04275	17	8.45707e-07	3405	ebi-a-GCST90001513	|| id:ebi-a-GCST90001513	TRUE	reported	igd	2	TRUE	0.00709693	24.3235	21.9727
		rs17717645	C	T	C	T	0.391	-0.0322919	0.0267	0.0315163	FALSE	FALSE	FALSE	tJs1BG	17964151	0.584349	0.0590298	outcome	TRUE	reported	textfile	18003774	0.07969	7	9.68992e-07	3405	ebi-a-GCST90001513	|| id:ebi-a-GCST90001513	TRUE	reported	igd	2	TRUE	0.00702052	24.0597	21.9727
		rs188505795	T	G	T	G	0.3047	-0.102029	0.0388	0.00329477	FALSE	FALSE	FALSE	tJs1BG	28212052	0.590671	0.189692	outcome	TRUE	reported	textfile	28223373	0.065	16	2.87197e-06	3405	ebi-a-GCST90001513	|| id:ebi-a-GCST90001513	TRUE	reported	igd	2	TRUE	0.0064122	21.9616	21.9727
		rs3184504	C	T	C	T	-0.1235	-0.00566204	0.5289	0.591284	FALSE	FALSE	FALSE	tJs1BG	111446804	0.786363	0.0208903	outcome	TRUE	reported	textfile	111884608	0.02705	12	5.12897e-06	3405	ebi-a-GCST90001513	|| id:ebi-a-GCST90001513	TRUE	reported	igd	2	TRUE	0.0060846	20.8326	21.9727
		rs61839660	T	C	T	C	0.2717	-0.0114371	0.0542	0.0409177	FALSE	FALSE	FALSE	tJs1BG	6052734	0.826118	0.0520621	outcome	TRUE	reported	textfile	6094697	0.05567	10	1.10301e-06	3405	ebi-a-GCST90001513	|| id:ebi-a-GCST90001513	TRUE	reported	igd	2	TRUE	0.00694692	23.8057	21.9727
		rs7162344	A	G	A	G	-0.1224	0.0086845	0.4314	0.301654	FALSE	FALSE	FALSE	tJs1BG	25785338	0.699663	0.0225119	outcome	TRUE	reported	textfile	26030485	0.02515	15	1.19501e-06	3405	ebi-a-GCST90001513	|| id:ebi-a-GCST90001513	TRUE	reported	igd	2	TRUE	0.00690811	23.6718	21.9727
		rs72833913	A	C	A	C	0.1885	-0.0188343	0.1065	0.180575	FALSE	FALSE	FALSE	tJs1BG	5810015	0.480884	0.0267198	outcome	TRUE	reported	textfile	5713335	0.04072	17	3.79603e-06	3405	ebi-a-GCST90001513	|| id:ebi-a-GCST90001513	TRUE	reported	igd	2	TRUE	0.00625411	21.4167	21.9727
		rs75596315	T	C	T	C	0.2496	-0.030121	0.0523	0.106031	FALSE	FALSE	FALSE	tJs1BG	122082206	0.368474	0.0334925	outcome	TRUE	reported	textfile	122520112	0.05625	12	9.40005e-06	3405	ebi-a-GCST90001513	|| id:ebi-a-GCST90001513	TRUE	reported	igd	2	TRUE	0.0057494	19.6784	21.9727
		rs76202906	A	C	A	C	-0.3536	0.219778	0.0301	0.0084987	FALSE	FALSE	FALSE	tJs1BG	112934209	0.0467348	0.110514	outcome	TRUE	reported	textfile	113476831	0.07325	1	1.44099e-06	3405	ebi-a-GCST90001513	|| id:ebi-a-GCST90001513	TRUE	reported	igd	2	TRUE	0.0067972	23.2892	21.9727
		rs77040981	A	G	A	G	1.113	0.000466354	0.0028	0.0205418	FALSE	FALSE	FALSE	tJs1BG	183400232	0.995131	0.0764219	outcome	TRUE	reported	textfile	184321385	0.2492	4	8.27599e-06	3405	ebi-a-GCST90001513	|| id:ebi-a-GCST90001513	TRUE	reported	igd	2	TRUE	0.00582425	19.936	21.9727
		rs78334049	A	G	A	G	0.1988	-0.0388897	0.1051	0.123125	FALSE	FALSE	FALSE	tJs1BG	92918701	0.216126	0.0314414	outcome	TRUE	reported	textfile	93385046	0.04067	14	1.06901e-06	3405	ebi-a-GCST90001513	|| id:ebi-a-GCST90001513	TRUE	reported	igd	2	TRUE	0.00696836	23.8797	21.9727
		rs78409263	C	G	C	G	-0.175	-0.0136373	0.122	0.151113	FALSE	TRUE	FALSE	tJs1BG	79491470	0.637137	0.0289107	outcome	TRUE	reported	textfile	79202514	0.03891	11	7.10902e-06	3405	ebi-a-GCST90001513	|| id:ebi-a-GCST90001513	TRUE	reported	igd	2	TRUE	0.0059056	20.2162	21.9727
		rs79684619	G	A	G	A	0.2751	-0.0546829	0.0442	0.0363141	FALSE	FALSE	FALSE	tJs1BG	67240112	0.319775	0.0549622	outcome	TRUE	reported	textfile	64907349	0.06059	18	5.82801e-06	3405	ebi-a-GCST90001513	|| id:ebi-a-GCST90001513	TRUE	reported	igd	2	TRUE	0.00601784	20.6027	21.9727
		rs9343914	T	C	T	C	-0.16	0.0226942	0.146	0.148321	FALSE	FALSE	FALSE	tJs1BG	79456727	0.433773	0.0289929	outcome	TRUE	reported	textfile	80166444	0.03577	6	7.96508e-06	3405	ebi-a-GCST90001513	|| id:ebi-a-GCST90001513	TRUE	reported	igd	2	TRUE	0.00584172	19.9962	21.9727
		rs9709738	C	G	C	G	-0.1376	0.0238749	0.7336	0.715204	FALSE	TRUE	FALSE	tJs1BG	62470070	0.294126	0.0227572	outcome	TRUE	reported	textfile	60137303	0.02823	18	1.148e-06	3405	ebi-a-GCST90001513	|| id:ebi-a-GCST90001513	TRUE	reported	igd	2	TRUE	0.00692912	23.7443	21.9727
id1	id2	SNP	effect_allele.exposure	other_allele.exposure	effect_allele.outcome	other_allele.outcome	beta.exposure	beta.outcome	eaf.exposure	eaf.outcome	remove	palindromic	ambiguous	id.outcome	pos.outcome	pval.outcome	se.outcome	outcome	mr_keep.outcome	pval_origin.outcome	data_source.outcome	chr.exposure	pos.exposure	pval.exposure	samplesize.exposure	se.exposure	id.exposure	exposure	mr_keep.exposure	pval_origin.exposure	data_source.exposure	action	mr_keep	R2	f	meanf
ebi-a-GCST90001536	CD45RA- CD4+ %T cell	rs10013442	A	G	A	G	0.1825	-0.00221469	0.0944	0.0430122	FALSE	FALSE	FALSE	YeFabP	185003041	0.966766	0.0531548	outcome	TRUE	reported	textfile	4	185924195	8.05805e-06	3427	0.04082	ebi-a-GCST90001536	|| id:ebi-a-GCST90001536	TRUE	reported	igd	2	TRUE	0.00579882	19.9768	24.6848
		rs11201613	A	G	A	G	-0.4646	0.00505908	0.0144	0.0476526	FALSE	FALSE	FALSE	YeFabP	85412861	0.916977	0.0485319	outcome	TRUE	reported	textfile	10	87172617	4.11604e-06	3427	0.1007	ebi-a-GCST90001536	|| id:ebi-a-GCST90001536	TRUE	reported	igd	2	TRUE	0.006173	21.2738	24.6848
		rs11579717	A	G	A	G	-0.9339	0.000805732	0.0044	0.075116	FALSE	FALSE	FALSE	YeFabP	200029993	0.983566	0.0391166	outcome	TRUE	reported	textfile	1	199999121	1.793e-07	3427	0.1786	ebi-a-GCST90001536	|| id:ebi-a-GCST90001536	TRUE	reported	igd	2	TRUE	0.00791539	27.3265	24.6848
		rs12160006	C	T	C	T	-0.1697	-0.0258453	0.1106	0.0730482	FALSE	FALSE	FALSE	YeFabP	32271256	0.52065	0.0402359	outcome	TRUE	reported	textfile	22	32667243	7.31493e-06	3427	0.03778	ebi-a-GCST90001536	|| id:ebi-a-GCST90001536	TRUE	reported	igd	2	TRUE	0.00585297	20.1644	24.6848
		rs12448994	T	C	T	C	0.1905	0.0199101	0.0925	0.136896	FALSE	FALSE	FALSE	YeFabP	939381	0.511194	0.0303055	outcome	TRUE	reported	textfile	16	989381	3.27597e-06	3427	0.04089	ebi-a-GCST90001536	|| id:ebi-a-GCST90001536	TRUE	reported	igd	2	TRUE	0.00629361	21.6921	24.6848
		rs12498745	A	G	A	G	-2.198	-0.0636541	0.0006	0.0363768	FALSE	FALSE	FALSE	YeFabP	98295617	0.252265	0.0555996	outcome	TRUE	reported	textfile	4	99216768	5.72506e-07	3427	0.4387	ebi-a-GCST90001536	|| id:ebi-a-GCST90001536	TRUE	reported	igd	2	TRUE	0.00727171	25.088	24.6848
		rs12712610	G	A	G	A	-0.1632	-0.0628114	0.2969	0.124442	FALSE	FALSE	FALSE	YeFabP	38670107	0.0462594	0.0315158	outcome	TRUE	reported	textfile	2	38897249	7.82492e-10	3427	0.02646	ebi-a-GCST90001536	|| id:ebi-a-GCST90001536	TRUE	reported	igd	2	TRUE	0.0109787	38.0196	24.6848
		rs1380699	G	A	G	A	-0.1468	-0.0315536	0.2015	0.189541	FALSE	FALSE	FALSE	YeFabP	57679081	0.228022	0.0261753	outcome	TRUE	reported	textfile	2	57906216	1.89701e-06	3427	0.03075	ebi-a-GCST90001536	|| id:ebi-a-GCST90001536	TRUE	reported	igd	2	TRUE	0.00660646	22.7776	24.6848
		rs138143706	A	G	A	G	-0.3731	0.0358372	0.0207	0.0127581	FALSE	FALSE	FALSE	YeFabP	13138144	0.70829	0.0957817	outcome	TRUE	reported	textfile	6	13138376	8.03397e-06	3427	0.08345	ebi-a-GCST90001536	|| id:ebi-a-GCST90001536	TRUE	reported	igd	2	TRUE	0.00579906	19.9776	24.6848
		rs142403852	C	T	C	T	-0.6934	0.181935	0.0077	0.0144671	FALSE	FALSE	FALSE	YeFabP	86585366	0.0353867	0.0864746	outcome	TRUE	reported	textfile	12	86979143	1.366e-06	3427	0.1433	ebi-a-GCST90001536	|| id:ebi-a-GCST90001536	TRUE	reported	igd	2	TRUE	0.00678585	23.4003	24.6848
		rs144196931	A	G	A	G	-0.3683	-0.0209664	0.0229	0.045307	FALSE	FALSE	FALSE	YeFabP	139548150	0.674056	0.0498502	outcome	TRUE	reported	textfile	7	139232896	4.454e-06	3427	0.08013	ebi-a-GCST90001536	|| id:ebi-a-GCST90001536	TRUE	reported	igd	2	TRUE	0.00612675	21.1135	24.6848
		rs146620586	T	G	T	G	-1.991	0.180387	0.0032	0.00559087	FALSE	FALSE	FALSE	YeFabP	198555134	0.214453	0.145308	outcome	TRUE	reported	textfile	1	198524264	1.77992e-13	3427	0.2693	ebi-a-GCST90001536	|| id:ebi-a-GCST90001536	TRUE	reported	igd	2	TRUE	0.0156994	54.6281	24.6848
		rs1550856	G	A	G	A	0.1562	0.0253646	0.7785	0.848445	FALSE	FALSE	FALSE	YeFabP	116793158	0.379228	0.0288457	outcome	TRUE	reported	textfile	8	117805397	8.58796e-08	3427	0.02912	ebi-a-GCST90001536	|| id:ebi-a-GCST90001536	TRUE	reported	igd	2	TRUE	0.00832596	28.7558	24.6848
		rs1581998	G	T	G	T	-0.13	-0.0466485	0.3166	0.240226	FALSE	FALSE	FALSE	YeFabP	157566052	0.0516107	0.023967	outcome	TRUE	reported	textfile	1	157535842	5.659e-07	3427	0.02593	ebi-a-GCST90001536	|| id:ebi-a-GCST90001536	TRUE	reported	igd	2	TRUE	0.00728105	25.1205	24.6848
		rs1626874	A	G	A	G	0.1388	-0.0584983	0.2164	0.20036	FALSE	FALSE	FALSE	YeFabP	69228045	0.0237487	0.0258708	outcome	TRUE	reported	textfile	18	66895282	1.639e-06	3427	0.0289	ebi-a-GCST90001536	|| id:ebi-a-GCST90001536	TRUE	reported	igd	2	TRUE	0.00668584	23.0531	24.6848
		rs188628982	T	G	T	G	0.3353	0.2405	0.0261	0.00276104	FALSE	FALSE	FALSE	YeFabP	87254934	0.238777	0.204151	outcome	TRUE	reported	textfile	11	86965976	9.15503e-06	3427	0.07547	ebi-a-GCST90001536	|| id:ebi-a-GCST90001536	TRUE	reported	igd	2	TRUE	0.00572677	19.7272	24.6848
		rs190665193	G	A	G	A	-3.149	-0.0405837	0.0003	0.0663367	FALSE	FALSE	FALSE	YeFabP	105821905	0.334734	0.0420721	outcome	TRUE	reported	textfile	2	106438361	1.30299e-06	3427	0.6495	ebi-a-GCST90001536	|| id:ebi-a-GCST90001536	TRUE	reported	igd	2	TRUE	0.00681246	23.4927	24.6848
		rs543009646	T	C	T	C	-0.3734	-0.00397034	0.0225	0.0216523	FALSE	FALSE	FALSE	YeFabP	16240390	0.955604	0.0713178	outcome	TRUE	reported	textfile	16	16334247	9.51393e-06	3427	0.08419	ebi-a-GCST90001536	|| id:ebi-a-GCST90001536	TRUE	reported	igd	2	TRUE	0.00570726	19.6596	24.6848
		rs62539662	C	A	C	A	0.4998	0.0137546	0.0117	0.0781879	FALSE	FALSE	FALSE	YeFabP	10237013	0.722722	0.0387647	outcome	TRUE	reported	textfile	9	10237013	5.00495e-06	3427	0.1093	ebi-a-GCST90001536	|| id:ebi-a-GCST90001536	TRUE	reported	igd	2	TRUE	0.00606452	20.8977	24.6848
		rs6771179	G	C	G	C	-0.112	-0.00951559	0.5601	0.544602	FALSE	TRUE	TRUE	YeFabP	14728091	0.643711	0.0205735	outcome	TRUE	reported	textfile	3	14769598	3.312e-06	3427	0.02405	ebi-a-GCST90001536	|| id:ebi-a-GCST90001536	TRUE	reported	igd	2	FALSE	0.00628857	21.6747	24.6848
		rs72795179	A	G	A	G	0.1112	0.0216203	0.4444	0.489822	FALSE	FALSE	FALSE	YeFabP	38704011	0.294894	0.020641	outcome	TRUE	reported	textfile	2	38931153	5.39299e-06	3427	0.02442	ebi-a-GCST90001536	|| id:ebi-a-GCST90001536	TRUE	reported	igd	2	TRUE	0.00601429	20.7236	24.6848
		rs73196629	G	A	G	A	-0.6057	-0.0297996	0.0083	0.068	FALSE	FALSE	FALSE	YeFabP	18027567	0.471045	0.0413435	outcome	TRUE	reported	textfile	21	19399885	1.31801e-06	3427	0.125	ebi-a-GCST90001536	|| id:ebi-a-GCST90001536	TRUE	reported	igd	2	TRUE	0.0068048	23.4661	24.6848
		rs74911099	C	T	C	T	-0.7845	-0.0496893	0.0048	0.0177274	FALSE	FALSE	FALSE	YeFabP	84934794	0.536193	0.0803279	outcome	TRUE	reported	textfile	6	85644512	3.41397e-06	3427	0.1687	ebi-a-GCST90001536	|| id:ebi-a-GCST90001536	TRUE	reported	igd	2	TRUE	0.00627061	21.6124	24.6848
		rs7675607	G	T	G	T	-0.1152	0.00661559	0.6344	0.577451	FALSE	FALSE	FALSE	YeFabP	37883234	0.750933	0.0208424	outcome	TRUE	reported	textfile	4	37884855	4.35702e-06	3427	0.02503	ebi-a-GCST90001536	|| id:ebi-a-GCST90001536	TRUE	reported	igd	2	TRUE	0.00614318	21.1704	24.6848
		rs79647440	T	C	T	C	-4.107	-0.0968303	0.0004	0.0249662	FALSE	FALSE	FALSE	YeFabP	142730453	0.134598	0.0647169	outcome	TRUE	reported	textfile	7	142438302	1.01801e-07	3427	0.7699	ebi-a-GCST90001536	|| id:ebi-a-GCST90001536	TRUE	reported	igd	2	TRUE	0.00823522	28.4398	24.6848
		rs9271766	G	A	G	A	-0.1842	-0.0402234	0.782	0.756514	FALSE	FALSE	FALSE	YeFabP	32626392	0.0915609	0.02384	outcome	TRUE	reported	textfile	6	32594169	9.54289e-08	3427	0.03445	ebi-a-GCST90001536	|| id:ebi-a-GCST90001536	TRUE	reported	igd	2	TRUE	0.0082733	28.5724	24.6848
id1	id2	SNP	effect_allele.exposure	other_allele.exposure	effect_allele.outcome	other_allele.outcome	beta.exposure	beta.outcome	eaf.exposure	eaf.outcome	remove	palindromic	ambiguous	id.outcome	pos.outcome	pval.outcome	se.outcome	outcome	mr_keep.outcome	pval_origin.outcome	data_source.outcome	samplesize.exposure	pos.exposure	pval.exposure	chr.exposure	se.exposure	id.exposure	exposure	mr_keep.exposure	pval_origin.exposure	data_source.exposure	action	mr_keep	R2	f	meanf
ebi-a-GCST90001586	CD14+ CD16- monocyte %monocyte	rs10833398	C	T	C	T	0.132	0.00726372	0.2123	0.135707	FALSE	FALSE	FALSE	XTHqIz	20838480	0.808194	0.0299219	outcome	TRUE	reported	textfile	3629	20860026	8.29602e-06	11	0.02957	ebi-a-GCST90001586	|| id:ebi-a-GCST90001586	TRUE	reported	igd	2	TRUE	0.0054611	19.9162	33.0384
		rs111690368	T	C	T	C	-0.7379	0.0818811	0.0054	0.00291599	FALSE	FALSE	FALSE	XTHqIz	90618989	0.671236	0.19291	outcome	TRUE	reported	textfile	3629	91084546	3.53704e-06	1	0.1589	ebi-a-GCST90001586	|| id:ebi-a-GCST90001586	TRUE	reported	igd	2	TRUE	0.00590727	21.553	33.0384
		rs115383270	A	G	A	G	0.5518	0.0173247	0.1714	0.0616318	FALSE	FALSE	FALSE	XTHqIz	161561550	0.693134	0.0439038	outcome	TRUE	reported	textfile	3629	161531340	3.20701e-65	1	0.03171	ebi-a-GCST90001586	|| id:ebi-a-GCST90001586	TRUE	reported	igd	2	TRUE	0.0770155	302.644	33.0384
		rs116915583	T	C	T	C	-2.112	-0.0181731	0.0007	0.00400946	FALSE	FALSE	FALSE	XTHqIz	105984901	0.915512	0.171301	outcome	TRUE	reported	textfile	3629	108747182	6.10394e-06	9	0.4662	ebi-a-GCST90001586	|| id:ebi-a-GCST90001586	TRUE	reported	igd	2	TRUE	0.00562351	20.5118	33.0384
		rs12637779	G	A	G	A	0.1521	0.00807626	0.1571	0.145685	FALSE	FALSE	FALSE	XTHqIz	109720596	0.782015	0.0291883	outcome	TRUE	reported	textfile	3629	109439443	5.365e-06	3	0.03338	ebi-a-GCST90001586	|| id:ebi-a-GCST90001586	TRUE	reported	igd	2	TRUE	0.00568881	20.7513	33.0384
		rs13330943	C	T	C	T	0.122	0.00744257	0.6667	0.591043	FALSE	FALSE	FALSE	XTHqIz	8565776	0.721985	0.0209174	outcome	TRUE	reported	textfile	3629	8615778	2.80899e-06	16	0.02599	ebi-a-GCST90001586	|| id:ebi-a-GCST90001586	TRUE	reported	igd	2	TRUE	0.00603519	22.0226	33.0384
		rs137976321	A	G	A	G	-0.4021	-0.183965	0.019	0.0100173	FALSE	FALSE	FALSE	XTHqIz	51567401	0.0733753	0.102746	outcome	TRUE	reported	textfile	3629	50183940	4.35301e-06	20	0.08741	ebi-a-GCST90001586	|| id:ebi-a-GCST90001586	TRUE	reported	igd	2	TRUE	0.00579741	21.1498	33.0384
		rs138743668	A	G	A	G	0.6107	-0.0839741	0.0076	0.0167814	FALSE	FALSE	FALSE	XTHqIz	26070576	0.29032	0.0794141	outcome	TRUE	reported	textfile	3629	26070685	6.83392e-06	5	0.1355	ebi-a-GCST90001586	|| id:ebi-a-GCST90001586	TRUE	reported	igd	2	TRUE	0.00556629	20.302	33.0384
		rs139379948	A	G	A	G	0.5387	0.000598832	0.0116	0.0383387	FALSE	FALSE	FALSE	XTHqIz	104092213	0.991362	0.055314	outcome	TRUE	reported	textfile	3629	103732660	2.88702e-06	7	0.115	ebi-a-GCST90001586	|| id:ebi-a-GCST90001586	TRUE	reported	igd	2	TRUE	0.00601026	21.931	33.0384
		rs141826566	T	C	T	C	-2.132	-0.336085	0.0006	0.00271183	FALSE	FALSE	FALSE	XTHqIz	29859661	0.099426	0.203979	outcome	TRUE	reported	textfile	3629	30332508	9.34007e-06	1	0.4804	ebi-a-GCST90001586	|| id:ebi-a-GCST90001586	TRUE	reported	igd	2	TRUE	0.00539797	19.6847	33.0384
		rs142340414	T	C	T	C	-3.05	-0.0676013	0.0001	0.0566898	FALSE	FALSE	FALSE	XTHqIz	212794318	0.130245	0.0446763	outcome	TRUE	reported	textfile	3629	212967660	3.287e-06	1	0.6547	ebi-a-GCST90001586	|| id:ebi-a-GCST90001586	TRUE	reported	igd	2	TRUE	0.00594482	21.6908	33.0384
		rs143984211	T	G	T	G	-0.3205	0.017556	0.032	0.0115246	FALSE	FALSE	FALSE	XTHqIz	395746	0.855355	0.096308	outcome	TRUE	reported	textfile	3629	395746	3.85496e-06	11	0.06928	ebi-a-GCST90001586	|| id:ebi-a-GCST90001586	TRUE	reported	igd	2	TRUE	0.00586273	21.3895	33.0384
		rs149602828	A	G	A	G	0.3065	-0.0375778	0.0335	0.0143363	FALSE	FALSE	FALSE	XTHqIz	43501148	0.680194	0.0911646	outcome	TRUE	reported	textfile	3629	43503165	8.24708e-06	4	0.06864	ebi-a-GCST90001586	|| id:ebi-a-GCST90001586	TRUE	reported	igd	2	TRUE	0.00546437	19.9282	33.0384
		rs150125023	A	G	A	G	-0.3023	0.0217611	0.036	0.0321114	FALSE	FALSE	FALSE	XTHqIz	1812158	0.703119	0.0570986	outcome	TRUE	reported	textfile	3629	1812272	5.40904e-06	5	0.06636	ebi-a-GCST90001586	|| id:ebi-a-GCST90001586	TRUE	reported	igd	2	TRUE	0.00568591	20.7407	33.0384
		rs155144	A	G	A	G	-0.1135	-0.00664547	0.5355	0.321233	FALSE	FALSE	FALSE	XTHqIz	181450903	0.762851	0.022024	outcome	TRUE	reported	textfile	3629	182315630	3.36403e-06	2	0.02438	ebi-a-GCST90001586	|| id:ebi-a-GCST90001586	TRUE	reported	igd	2	TRUE	0.00593679	21.6613	33.0384
		rs4656993	G	A	G	A	-0.1142	0.0152853	0.5178	0.551138	FALSE	FALSE	FALSE	XTHqIz	161206347	0.459452	0.0206628	outcome	TRUE	reported	textfile	3629	161176137	4.71205e-06	1	0.02492	ebi-a-GCST90001586	|| id:ebi-a-GCST90001586	TRUE	reported	igd	2	TRUE	0.00575365	20.9892	33.0384
		rs4783204	C	T	C	T	-0.1438	-0.0635704	0.8207	0.713387	FALSE	FALSE	FALSE	XTHqIz	85441100	0.00466541	0.0224689	outcome	TRUE	reported	textfile	3629	85474706	4.10497e-06	16	0.03117	ebi-a-GCST90001586	|| id:ebi-a-GCST90001586	TRUE	reported	igd	2	TRUE	0.00583066	21.2718	33.0384
		rs56347556	T	A	T	A	-0.1892	0.103385	0.0953	0.0308898	FALSE	TRUE	FALSE	XTHqIz	29965847	0.109249	0.064552	outcome	TRUE	reported	textfile	3629	29823363	5.73997e-06	8	0.04165	ebi-a-GCST90001586	|| id:ebi-a-GCST90001586	TRUE	reported	igd	2	TRUE	0.00565409	20.624	33.0384
		rs62083033	C	A	C	A	-1.287	-0.169234	0.0018	0.00663754	FALSE	FALSE	FALSE	XTHqIz	70034199	0.214719	0.136403	outcome	TRUE	reported	textfile	3629	68030340	4.98999e-06	17	0.2814	ebi-a-GCST90001586	|| id:ebi-a-GCST90001586	TRUE	reported	igd	2	TRUE	0.00573094	20.9059	33.0384
		rs659192	G	C	G	C	-0.166	-0.0263525	0.1556	0.150864	FALSE	TRUE	FALSE	XTHqIz	208027392	0.359778	0.0287758	outcome	TRUE	reported	textfile	3629	208200737	1.554e-06	1	0.0345	ebi-a-GCST90001586	|| id:ebi-a-GCST90001586	TRUE	reported	igd	2	TRUE	0.00633912	23.1387	33.0384
		rs67760360	A	G	A	G	0.1575	0.0450746	0.2136	0.222583	FALSE	FALSE	FALSE	XTHqIz	79968530	0.0684132	0.0247354	outcome	TRUE	reported	textfile	3629	80260872	1.487e-07	15	0.02992	ebi-a-GCST90001586	|| id:ebi-a-GCST90001586	TRUE	reported	igd	2	TRUE	0.00757787	27.6948	33.0384
		rs76293503	A	G	A	G	-1.209	0.0520712	0.0019	0.00539912	FALSE	FALSE	FALSE	XTHqIz	124026403	0.70711	0.138583	outcome	TRUE	reported	textfile	3629	124510950	5.08897e-06	12	0.2647	ebi-a-GCST90001586	|| id:ebi-a-GCST90001586	TRUE	reported	igd	2	TRUE	0.00571569	20.85	33.0384
		rs78047442	T	G	T	G	0.1458	-0.00886924	0.164	0.134319	FALSE	FALSE	FALSE	XTHqIz	153620161	0.766217	0.02983	outcome	TRUE	reported	textfile	3629	153317246	9.00492e-06	7	0.0328	ebi-a-GCST90001586	|| id:ebi-a-GCST90001586	TRUE	reported	igd	2	TRUE	0.0054153	19.7482	33.0384
		rs79562353	C	T	C	T	0.2405	0.0253991	0.0592	0.0146543	FALSE	FALSE	FALSE	XTHqIz	17027965	0.769196	0.0865602	outcome	TRUE	reported	textfile	3629	17069964	3.08297e-06	10	0.05147	ebi-a-GCST90001586	|| id:ebi-a-GCST90001586	TRUE	reported	igd	2	TRUE	0.00598039	21.8214	33.0384
id1	id2	SNP	effect_allele.exposure	other_allele.exposure	effect_allele.outcome	other_allele.outcome	beta.exposure	beta.outcome	eaf.exposure	eaf.outcome	remove	palindromic	ambiguous	id.outcome	pos.outcome	pval.outcome	se.outcome	outcome	mr_keep.outcome	pval_origin.outcome	data_source.outcome	samplesize.exposure	pval.exposure	pos.exposure	se.exposure	chr.exposure	id.exposure	exposure	mr_keep.exposure	pval_origin.exposure	data_source.exposure	action	mr_keep	R2	f	meanf
ebi-a-GCST90001626	HLA DR+ CD4+ %lymphocyte	rs11090233	A	G	A	G	-0.11	0.0229956	0.611	0.540111	FALSE	FALSE	FALSE	vwlrSd	23348138	0.265749	0.0206627	outcome	TRUE	reported	textfile	3595	1.33101e-06	23690325	0.02271	22	ebi-a-GCST90001626	|| id:ebi-a-GCST90001626	TRUE	reported	igd	2	TRUE	0.00648376	23.4482	28.6661
		rs112418658	C	T	C	T	-0.2348	0.177836	0.0458	0.00233719	FALSE	FALSE	FALSE	vwlrSd	26986742	0.392785	0.208098	outcome	TRUE	reported	textfile	3595	8.44792e-06	26844259	0.05264	8	ebi-a-GCST90001626	|| id:ebi-a-GCST90001626	TRUE	reported	igd	2	TRUE	0.00550388	19.8849	28.6661
		rs116253486	C	T	C	T	-1.26	-0.0201302	0.0015	0.00323002	FALSE	FALSE	FALSE	vwlrSd	33883595	0.91155	0.181216	outcome	TRUE	reported	textfile	3595	4.062e-06	33925087	0.273	3	ebi-a-GCST90001626	|| id:ebi-a-GCST90001626	TRUE	reported	igd	2	TRUE	0.00589049	21.2899	28.6661
		rs117868023	A	G	A	G	-0.4395	-0.271758	0.0134	0.00167437	FALSE	FALSE	FALSE	vwlrSd	102538300	0.31676	0.271449	outcome	TRUE	reported	textfile	3595	5.75201e-06	103550528	0.09676	8	ebi-a-GCST90001626	|| id:ebi-a-GCST90001626	TRUE	reported	igd	2	TRUE	0.00570613	20.6198	28.6661
		rs12610775	G	A	G	A	-0.1073	-0.020526	0.4302	0.420877	FALSE	FALSE	FALSE	vwlrSd	52630950	0.325052	0.020857	outcome	TRUE	reported	textfile	3595	2.39999e-06	53134203	0.02271	19	ebi-a-GCST90001626	|| id:ebi-a-GCST90001626	TRUE	reported	igd	2	TRUE	0.00617132	22.3112	28.6661
		rs12716076	G	A	G	A	-0.1017	-0.00576649	0.5775	0.515972	FALSE	FALSE	FALSE	vwlrSd	10837978	0.77976	0.0206218	outcome	TRUE	reported	textfile	3595	8.40408e-06	10838090	0.0228	5	ebi-a-GCST90001626	|| id:ebi-a-GCST90001626	TRUE	reported	igd	2	TRUE	0.00550397	19.8852	28.6661
		rs140410174	T	C	T	C	-0.2205	-0.054071	0.0598	0.0302511	FALSE	FALSE	FALSE	vwlrSd	1671157	0.37907	0.0614714	outcome	TRUE	reported	textfile	3595	3.23899e-06	1671156	0.04729	19	ebi-a-GCST90001626	|| id:ebi-a-GCST90001626	TRUE	reported	igd	2	TRUE	0.0060112	21.7289	28.6661
		rs149004280	T	C	T	C	-0.5613	-0.26091	0.0079	0.0046875	FALSE	FALSE	FALSE	vwlrSd	47830388	0.107957	0.162314	outcome	TRUE	reported	textfile	3595	4.67498e-06	48226137	0.1224	22	ebi-a-GCST90001626	|| id:ebi-a-GCST90001626	TRUE	reported	igd	2	TRUE	0.00581561	21.0177	28.6661
		rs150440365	G	A	G	A	-0.549	-0.043974	0.0088	0.00342988	FALSE	FALSE	FALSE	vwlrSd	103580477	0.807078	0.180076	outcome	TRUE	reported	textfile	3595	5.24095e-06	104592705	0.1203	8	ebi-a-GCST90001626	|| id:ebi-a-GCST90001626	TRUE	reported	igd	2	TRUE	0.00575978	20.8148	28.6661
		rs1608073	T	C	T	C	-0.103	-0.0393479	0.6028	0.743685	FALSE	FALSE	FALSE	vwlrSd	180102717	0.0944735	0.0235297	outcome	TRUE	reported	textfile	3595	5.39697e-06	179820505	0.02261	3	ebi-a-GCST90001626	|| id:ebi-a-GCST90001626	TRUE	reported	igd	2	TRUE	0.00573951	20.7411	28.6661
		rs3087456	A	G	A	G	-0.3114	-0.0233739	0.7662	0.734852	FALSE	FALSE	FALSE	vwlrSd	10877045	0.314777	0.0232519	outcome	TRUE	reported	textfile	3595	1.34307e-33	10970902	0.02551	16	ebi-a-GCST90001626	|| id:ebi-a-GCST90001626	TRUE	reported	igd	2	TRUE	0.0397997	148.927	28.6661
		rs3104414	A	G	A	G	0.1367	0.0347313	0.3812	0.441754	FALSE	FALSE	FALSE	vwlrSd	32614835	0.0956137	0.0208408	outcome	TRUE	reported	textfile	3595	1.32501e-06	32582612	0.02822	6	ebi-a-GCST90001626	|| id:ebi-a-GCST90001626	TRUE	reported	igd	2	TRUE	0.00648483	23.4521	28.6661
		rs4867947	A	C	A	C	0.2016	0.019906	0.0691	0.177618	FALSE	FALSE	FALSE	vwlrSd	170202399	0.458588	0.0268575	outcome	TRUE	reported	textfile	3595	4.41205e-06	169629403	0.04384	5	ebi-a-GCST90001626	|| id:ebi-a-GCST90001626	TRUE	reported	igd	2	TRUE	0.00584782	21.1348	28.6661
		rs4906573	C	T	C	T	0.1229	0.0079578	0.2399	0.30667	FALSE	FALSE	FALSE	vwlrSd	45373084	0.722359	0.0223969	outcome	TRUE	reported	textfile	3595	3.25702e-06	45842287	0.02636	14	ebi-a-GCST90001626	|| id:ebi-a-GCST90001626	TRUE	reported	igd	2	TRUE	0.0060103	21.7256	28.6661
		rs539211	C	T	C	T	-0.2029	0.00183776	0.9363	0.967434	FALSE	FALSE	FALSE	vwlrSd	22459765	0.974387	0.0572403	outcome	TRUE	reported	textfile	3595	8.19596e-06	20039728	0.04543	18	ebi-a-GCST90001626	|| id:ebi-a-GCST90001626	TRUE	reported	igd	2	TRUE	0.00551794	19.936	28.6661
		rs6071096	C	T	C	T	-0.1019	-0.032043	0.6328	0.515705	FALSE	FALSE	FALSE	vwlrSd	60049445	0.124984	0.020886	outcome	TRUE	reported	textfile	3595	8.96396e-06	58624500	0.02292	20	ebi-a-GCST90001626	|| id:ebi-a-GCST90001626	TRUE	reported	igd	2	TRUE	0.00546813	19.755	28.6661
		rs7032773	T	C	T	C	-0.1334	-0.0135503	0.4182	0.481717	FALSE	FALSE	FALSE	vwlrSd	114883282	0.507293	0.0204361	outcome	TRUE	reported	textfile	3595	1.392e-08	117645562	0.02345	9	ebi-a-GCST90001626	|| id:ebi-a-GCST90001626	TRUE	reported	igd	2	TRUE	0.00892144	32.3433	28.6661
		rs7202106	T	C	T	C	0.1276	-0.0206382	0.7811	0.815332	FALSE	FALSE	FALSE	vwlrSd	84342100	0.437503	0.0265813	outcome	TRUE	reported	textfile	3595	2.57899e-06	84375706	0.02709	16	ebi-a-GCST90001626	|| id:ebi-a-GCST90001626	TRUE	reported	igd	2	TRUE	0.00613356	22.1739	28.6661
		rs7972178	T	G	T	G	0.1129	0.00929675	0.6476	0.823023	FALSE	FALSE	FALSE	vwlrSd	14201126	0.729548	0.0268905	outcome	TRUE	reported	textfile	3595	1.30401e-06	14354060	0.0233	12	ebi-a-GCST90001626	|| id:ebi-a-GCST90001626	TRUE	reported	igd	2	TRUE	0.00648859	23.4657	28.6661
id1	id2	SNP	effect_allele.exposure	other_allele.exposure	effect_allele.outcome	other_allele.outcome	beta.exposure	beta.outcome	eaf.exposure	eaf.outcome	remove	palindromic	ambiguous	id.outcome	pos.outcome	pval.outcome	se.outcome	outcome	mr_keep.outcome	pval_origin.outcome	data_source.outcome	pos.exposure	samplesize.exposure	chr.exposure	se.exposure	pval.exposure	id.exposure	exposure	mr_keep.exposure	pval_origin.exposure	data_source.exposure	action	mr_keep	R2	f	meanf
ebi-a-GCST90001658	CD39+ CD4+ %T cell	rs10762791	G	T	G	T	-0.1294	-0.017919	0.5113	0.401605	FALSE	FALSE	FALSE	YJkBY6	78549045	0.391501	0.0209115	outcome	TRUE	reported	textfile	80308802	3440	10	0.02464	1.595e-07	ebi-a-GCST90001658	|| id:ebi-a-GCST90001658	TRUE	reported	igd	2	TRUE	0.00795354	27.5635	110.703
		rs10882701	C	A	C	A	-0.3969	0.000850504	0.5141	0.576383	FALSE	FALSE	FALSE	YJkBY6	95981314	0.96763	0.0209583	outcome	TRUE	reported	textfile	97741071	3440	10	0.02378	3.17322e-60	ebi-a-GCST90001658	|| id:ebi-a-GCST90001658	TRUE	reported	igd	2	TRUE	0.0749139	278.411	110.703
		rs114309505	G	A	G	A	0.2137	0.0734338	0.0778	0.0367509	FALSE	FALSE	FALSE	YJkBY6	4343876	0.185441	0.0554558	outcome	TRUE	reported	textfile	4345603	3440	4	0.04557	2.83798e-06	ebi-a-GCST90001658	|| id:ebi-a-GCST90001658	TRUE	reported	igd	2	TRUE	0.00635221	21.9785	110.703
		rs114844216	C	T	C	T	0.6181	0.0661807	0.0464	0.00332105	FALSE	FALSE	FALSE	YJkBY6	96399195	0.724436	0.187727	outcome	TRUE	reported	textfile	98158952	3440	10	0.05724	9.2683e-27	ebi-a-GCST90001658	|| id:ebi-a-GCST90001658	TRUE	reported	igd	2	TRUE	0.0327856	116.537	110.703
		rs115665382	A	T	A	T	-0.625	0.0671909	0.0087	0.00417461	FALSE	TRUE	FALSE	YJkBY6	116586864	0.694672	0.171178	outcome	TRUE	reported	textfile	116305711	3440	3	0.1345	3.49197e-06	ebi-a-GCST90001658	|| id:ebi-a-GCST90001658	TRUE	reported	igd	2	TRUE	0.00623791	21.5806	110.703
		rs11598645	C	T	C	T	-0.6106	0.0634097	0.011	0.0304708	FALSE	FALSE	FALSE	YJkBY6	66591763	0.30113	0.0613239	outcome	TRUE	reported	textfile	68351521	3440	10	0.1299	2.688e-06	ebi-a-GCST90001658	|| id:ebi-a-GCST90001658	TRUE	reported	igd	2	TRUE	0.00638199	22.0822	110.703
		rs11658050	T	C	T	C	0.1439	0.0105182	0.2094	0.182263	FALSE	FALSE	FALSE	YJkBY6	77224205	0.692615	0.0266076	outcome	TRUE	reported	textfile	75220287	3440	17	0.0292	8.70903e-07	ebi-a-GCST90001658	|| id:ebi-a-GCST90001658	TRUE	reported	igd	2	TRUE	0.00701039	24.2719	110.703
		rs118130438	T	C	T	C	0.1314	0.0478289	0.2365	0.177752	FALSE	FALSE	FALSE	YJkBY6	37601994	0.075471	0.0269066	outcome	TRUE	reported	textfile	35962041	3440	17	0.02886	5.48605e-06	ebi-a-GCST90001658	|| id:ebi-a-GCST90001658	TRUE	reported	igd	2	TRUE	0.00599005	20.7179	110.703
		rs12587599	T	C	T	C	-0.191	0.0100282	0.1042	0.120461	FALSE	FALSE	FALSE	YJkBY6	104108793	0.753987	0.0319997	outcome	TRUE	reported	textfile	104575130	3440	14	0.03906	1.05499e-06	ebi-a-GCST90001658	|| id:ebi-a-GCST90001658	TRUE	reported	igd	2	TRUE	0.00690296	23.8973	110.703
		rs12778797	C	T	C	T	0.2592	0.0165786	0.3836	0.346155	FALSE	FALSE	FALSE	YJkBY6	95238931	0.441609	0.0215452	outcome	TRUE	reported	textfile	96998688	3440	10	0.02544	4.74898e-24	ebi-a-GCST90001658	|| id:ebi-a-GCST90001658	TRUE	reported	igd	2	TRUE	0.0292931	103.749	110.703
		rs1410600	T	C	T	C	-0.2419	-0.0283389	0.4068	0.527066	FALSE	FALSE	FALSE	YJkBY6	95310937	0.168425	0.020576	outcome	TRUE	reported	textfile	97070694	3440	10	0.0251	1.05609e-21	ebi-a-GCST90001658	|| id:ebi-a-GCST90001658	TRUE	reported	igd	2	TRUE	0.0262903	92.8264	110.703
		rs144700141	A	G	A	G	-0.5461	0.0548781	0.0099	0.0040677	FALSE	FALSE	FALSE	YJkBY6	16035651	0.734719	0.161952	outcome	TRUE	reported	textfile	16016296	3440	20	0.1215	7.17993e-06	ebi-a-GCST90001658	|| id:ebi-a-GCST90001658	TRUE	reported	igd	2	TRUE	0.00583835	20.1901	110.703
		rs144764562	A	G	A	G	-2.568	-0.165791	0.0004	0.0270706	FALSE	FALSE	FALSE	YJkBY6	43035153	0.0102821	0.0646057	outcome	TRUE	reported	textfile	43539305	3440	19	0.5373	1.82301e-06	ebi-a-GCST90001658	|| id:ebi-a-GCST90001658	TRUE	reported	igd	2	TRUE	0.00659665	22.8299	110.703
		rs144769320	T	C	T	C	-0.291	0.0315057	0.0417	0.00189039	FALSE	FALSE	FALSE	YJkBY6	97767467	0.901775	0.255273	outcome	TRUE	reported	textfile	99527224	3440	10	0.06271	3.61002e-06	ebi-a-GCST90001658	|| id:ebi-a-GCST90001658	TRUE	reported	igd	2	TRUE	0.00622077	21.5209	110.703
		rs145557266	G	A	G	A	0.6746	-0.0314289	0.0211	0.0133387	FALSE	FALSE	FALSE	YJkBY6	94090298	0.73213	0.0918185	outcome	TRUE	reported	textfile	95850055	3440	10	0.08639	7.60677e-15	ebi-a-GCST90001658	|| id:ebi-a-GCST90001658	TRUE	reported	igd	2	TRUE	0.0174171	60.9415	110.703
		rs150156752	C	T	C	T	-1.767	-0.0267175	0.0009	0.0180887	FALSE	FALSE	FALSE	YJkBY6	108829361	0.721215	0.0748735	outcome	TRUE	reported	textfile	110589119	3440	10	0.3957	8.28991e-06	ebi-a-GCST90001658	|| id:ebi-a-GCST90001658	TRUE	reported	igd	2	TRUE	0.00576331	19.9291	110.703
		rs150315125	T	A	T	A	-0.3512	-0.16298	0.0297	0.0133981	FALSE	TRUE	FALSE	YJkBY6	10233205	0.0695777	0.0898133	outcome	TRUE	reported	textfile	10090715	3440	8	0.07659	4.67897e-06	ebi-a-GCST90001658	|| id:ebi-a-GCST90001658	TRUE	reported	igd	2	TRUE	0.00607519	21.0142	110.703
		rs151077900	C	G	C	G	-2.463	-0.0739937	0.0004	0.00541639	FALSE	TRUE	FALSE	YJkBY6	987963	0.627105	0.152311	outcome	TRUE	reported	textfile	1037963	3440	16	0.5107	1.47201e-06	ebi-a-GCST90001658	|| id:ebi-a-GCST90001658	TRUE	reported	igd	2	TRUE	0.00671602	23.2458	110.703
		rs1999472	G	A	G	A	0.1112	0.0163039	0.5305	0.649036	FALSE	FALSE	FALSE	YJkBY6	16186707	0.450385	0.021601	outcome	TRUE	reported	textfile	16186705	3440	9	0.0246	6.36796e-06	ebi-a-GCST90001658	|| id:ebi-a-GCST90001658	TRUE	reported	igd	2	TRUE	0.00590485	20.4215	110.703
		rs2286306	G	A	G	A	0.1288	0.0435152	0.2262	0.302123	FALSE	FALSE	FALSE	YJkBY6	53942310	0.0528676	0.0224768	outcome	TRUE	reported	textfile	52558849	3440	20	0.02841	5.99598e-06	ebi-a-GCST90001658	|| id:ebi-a-GCST90001658	TRUE	reported	igd	2	TRUE	0.00593941	20.5417	110.703
		rs2907958	A	G	A	G	-0.1194	0.00286654	0.6099	0.467678	FALSE	FALSE	FALSE	YJkBY6	156946441	0.889191	0.0205741	outcome	TRUE	reported	textfile	156739135	3440	7	0.02484	1.601e-06	ebi-a-GCST90001658	|| id:ebi-a-GCST90001658	TRUE	reported	igd	2	TRUE	0.00667175	23.0915	110.703
		rs34664008	C	A	C	A	-0.1588	-0.0257651	0.1426	0.113276	FALSE	FALSE	FALSE	YJkBY6	112163200	0.430787	0.0327033	outcome	TRUE	reported	textfile	113175429	3440	8	0.03489	5.51303e-06	ebi-a-GCST90001658	|| id:ebi-a-GCST90001658	TRUE	reported	igd	2	TRUE	0.00598595	20.7036	110.703
		rs4918960	A	T	A	T	-0.9175	0.0173976	0.4863	0.454791	FALSE	TRUE	TRUE	YJkBY6	95712813	0.399474	0.0206484	outcome	TRUE	reported	textfile	97472570	3440	10	0.01908	1e-200	ebi-a-GCST90001658	|| id:ebi-a-GCST90001658	TRUE	reported	igd	2	FALSE	0.401985	2311.02	110.703
		rs55992940	C	T	C	T	-0.1396	-0.0104045	0.7988	0.533381	FALSE	FALSE	FALSE	YJkBY6	59346948	0.614335	0.0206481	outcome	TRUE	reported	textfile	59639147	3440	15	0.03057	5.15703e-06	ebi-a-GCST90001658	|| id:ebi-a-GCST90001658	TRUE	reported	igd	2	TRUE	0.00602555	20.8414	110.703
		rs61862821	A	G	A	G	-0.3241	-0.0135634	0.0288	0.00860121	FALSE	FALSE	FALSE	YJkBY6	92753365	0.906752	0.115792	outcome	TRUE	reported	textfile	94513122	3440	10	0.07269	8.52806e-06	ebi-a-GCST90001658	|| id:ebi-a-GCST90001658	TRUE	reported	igd	2	TRUE	0.00574576	19.8681	110.703
		rs61886297	A	G	A	G	0.4814	-0.0496002	0.0212	0.0762998	FALSE	FALSE	FALSE	YJkBY6	94070464	0.201743	0.0388534	outcome	TRUE	reported	textfile	95830221	3440	10	0.08593	2.28702e-08	ebi-a-GCST90001658	|| id:ebi-a-GCST90001658	TRUE	reported	igd	2	TRUE	0.00904107	31.3668	110.703
		rs62421103	T	G	T	G	0.2206	-0.0251019	0.0727	0.0874353	FALSE	FALSE	FALSE	YJkBY6	112839142	0.489781	0.036345	outcome	TRUE	reported	textfile	113160344	3440	6	0.04771	3.90904e-06	ebi-a-GCST90001658	|| id:ebi-a-GCST90001658	TRUE	reported	igd	2	TRUE	0.00617651	21.3668	110.703
		rs6569455	G	A	G	A	-0.1429	-0.0042506	0.2307	0.208503	FALSE	FALSE	FALSE	YJkBY6	126124815	0.866901	0.0253622	outcome	TRUE	reported	textfile	126445961	3440	6	0.02896	8.36103e-07	ebi-a-GCST90001658	|| id:ebi-a-GCST90001658	TRUE	reported	igd	2	TRUE	0.00702823	24.3341	110.703
		rs6686124	G	A	G	A	0.1713	0.0188216	0.1272	0.1674	FALSE	FALSE	FALSE	YJkBY6	168776189	0.493435	0.0274825	outcome	TRUE	reported	textfile	168745427	3440	1	0.03736	4.73097e-06	ebi-a-GCST90001658	|| id:ebi-a-GCST90001658	TRUE	reported	igd	2	TRUE	0.0060743	21.0111	110.703
		rs74346764	A	G	A	G	-0.5776	0.00456648	0.0102	0.0484259	FALSE	FALSE	FALSE	YJkBY6	145512282	0.924216	0.0480053	outcome	TRUE	reported	textfile	145230069	3440	3	0.1222	2.381e-06	ebi-a-GCST90001658	|| id:ebi-a-GCST90001658	TRUE	reported	igd	2	TRUE	0.00645271	22.3285	110.703
		rs75420474	C	T	C	T	-2.978	-0.00922862	0.0003	0.0243737	FALSE	FALSE	FALSE	YJkBY6	42248753	0.892406	0.0682283	outcome	TRUE	reported	textfile	39828718	3440	18	0.6354	2.88702e-06	ebi-a-GCST90001658	|| id:ebi-a-GCST90001658	TRUE	reported	igd	2	TRUE	0.00634501	21.9534	110.703
		rs7753111	G	A	G	A	0.118	-0.00598151	0.3177	0.405961	FALSE	FALSE	FALSE	YJkBY6	7730711	0.77594	0.0210162	outcome	TRUE	reported	textfile	7730944	3440	6	0.02615	6.60207e-06	ebi-a-GCST90001658	|| id:ebi-a-GCST90001658	TRUE	reported	igd	2	TRUE	0.00588436	20.3502	110.703
id1	id2	SNP	effect_allele.exposure	other_allele.exposure	effect_allele.outcome	other_allele.outcome	beta.exposure	beta.outcome	eaf.exposure	eaf.outcome	remove	palindromic	ambiguous	id.outcome	pos.outcome	pval.outcome	se.outcome	outcome	mr_keep.outcome	pval_origin.outcome	data_source.outcome	pos.exposure	se.exposure	chr.exposure	samplesize.exposure	pval.exposure	id.exposure	exposure	mr_keep.exposure	pval_origin.exposure	data_source.exposure	action	mr_keep	R2	f	meanf
ebi-a-GCST90001673	CD28- CD127- CD25++ CD8br %T cell	rs1015011	G	C	G	C	0.162	0.0344798	0.1608	0.0799474	FALSE	TRUE	FALSE	Ow1UbC	24497053	0.357389	0.0374637	outcome	TRUE	reported	textfile	24893021	0.03413	22	3162	2.15298e-06	ebi-a-GCST90001673	|| id:ebi-a-GCST90001673	TRUE	reported	igd	2	TRUE	0.00707477	22.5156	21.9747
		rs10411958	C	T	C	T	0.1144	0.00599554	0.5079	0.45492	FALSE	FALSE	FALSE	Ow1UbC	13002827	0.770222	0.0205267	outcome	TRUE	reported	textfile	13113641	0.0256	19	3162	8.07402e-06	ebi-a-GCST90001673	|| id:ebi-a-GCST90001673	TRUE	reported	igd	2	TRUE	0.0062759	19.9571	21.9747
		rs111856210	A	T	A	T	-0.2121	0.00213859	0.1154	0.125413	FALSE	TRUE	FALSE	Ow1UbC	6986549	0.94516	0.0310907	outcome	TRUE	reported	textfile	7026180	0.03973	7	3162	1.00099e-07	ebi-a-GCST90001673	|| id:ebi-a-GCST90001673	TRUE	reported	igd	2	TRUE	0.00893276	28.4819	21.9747
		rs115642223	C	T	C	T	1.51	0.0588369	0.0019	0.0574602	FALSE	FALSE	FALSE	Ow1UbC	140241171	0.185512	0.0444396	outcome	TRUE	reported	textfile	141162325	0.3259	4	3162	3.75803e-06	ebi-a-GCST90001673	|| id:ebi-a-GCST90001673	TRUE	reported	igd	2	TRUE	0.00674349	21.4541	21.9747
		rs146970469	A	G	A	G	-0.2637	-0.00069494	0.0501	0.0106878	FALSE	FALSE	FALSE	Ow1UbC	30069832	0.994244	0.0963377	outcome	TRUE	reported	textfile	30292698	0.05741	2	3162	4.539e-06	ebi-a-GCST90001673	|| id:ebi-a-GCST90001673	TRUE	reported	igd	2	TRUE	0.00662819	21.0848	21.9747
		rs186154	G	A	G	A	0.1228	-0.00540338	0.2978	0.390136	FALSE	FALSE	FALSE	Ow1UbC	60319387	0.800115	0.0213405	outcome	TRUE	reported	textfile	60305117	0.02771	3	3162	9.75798e-06	ebi-a-GCST90001673	|| id:ebi-a-GCST90001673	TRUE	reported	igd	2	TRUE	0.00617267	19.6268	21.9747
		rs35089045	C	T	C	T	0.2952	-0.00501912	0.0432	0.0364529	FALSE	FALSE	FALSE	Ow1UbC	57444571	0.927787	0.0553803	outcome	TRUE	reported	textfile	57910243	0.06309	1	3162	2.99702e-06	ebi-a-GCST90001673	|| id:ebi-a-GCST90001673	TRUE	reported	igd	2	TRUE	0.00687627	21.8795	21.9747
		rs56098200	A	G	A	G	-0.1441	-0.0527099	0.2098	0.251734	FALSE	FALSE	FALSE	Ow1UbC	62085852	0.0258529	0.0236536	outcome	TRUE	reported	textfile	62998411	0.03193	8	3162	6.64707e-06	ebi-a-GCST90001673	|| id:ebi-a-GCST90001673	TRUE	reported	igd	2	TRUE	0.0064	20.3543	21.9747
		rs58434301	G	C	G	C	0.4736	0.13232	0.0147	0.0132087	FALSE	TRUE	FALSE	Ow1UbC	233817098	0.148797	0.0916477	outcome	TRUE	reported	textfile	233952844	0.1041	1	3162	5.60596e-06	ebi-a-GCST90001673	|| id:ebi-a-GCST90001673	TRUE	reported	igd	2	TRUE	0.00650319	20.6846	21.9747
		rs6085043	G	T	G	T	0.2486	0.0136121	0.0792	0.0717079	FALSE	FALSE	FALSE	Ow1UbC	5241795	0.755431	0.0437006	outcome	TRUE	reported	textfile	5222441	0.04856	20	3162	3.23303e-07	ebi-a-GCST90001673	|| id:ebi-a-GCST90001673	TRUE	reported	igd	2	TRUE	0.0082205	26.1921	21.9747
		rs62166861	A	G	A	G	0.3036	0.0856669	0.0424	0.0450587	FALSE	FALSE	FALSE	Ow1UbC	121933768	0.082659	0.0493627	outcome	TRUE	reported	textfile	122691344	0.06314	2	3162	1.58599e-06	ebi-a-GCST90001673	|| id:ebi-a-GCST90001673	TRUE	reported	igd	2	TRUE	0.00725886	23.1057	21.9747
		rs6864137	A	C	A	C	-0.1542	0.148581	0.1898	0.0158229	FALSE	FALSE	FALSE	Ow1UbC	50328257	0.0712066	0.0823548	outcome	TRUE	reported	textfile	49624091	0.03479	5	3162	9.66496e-06	ebi-a-GCST90001673	|| id:ebi-a-GCST90001673	TRUE	reported	igd	2	TRUE	0.00617459	19.6329	21.9747
		rs74139363	C	T	C	T	-0.7196	0.152517	0.0076	0.00137733	FALSE	FALSE	FALSE	Ow1UbC	69769090	0.598121	0.289349	outcome	TRUE	reported	textfile	71528846	0.1511	10	3162	1.99701e-06	ebi-a-GCST90001673	|| id:ebi-a-GCST90001673	TRUE	reported	igd	2	TRUE	0.00712176	22.6662	21.9747
		rs79000044	T	A	T	A	0.3988	0.0412582	0.021	0.0248433	FALSE	TRUE	FALSE	Ow1UbC	69268431	0.535393	0.0665676	outcome	TRUE	reported	textfile	67264572	0.08857	17	3162	6.94305e-06	ebi-a-GCST90001673	|| id:ebi-a-GCST90001673	TRUE	reported	igd	2	TRUE	0.00637088	20.2611	21.9747
		rs7963204	A	G	A	G	0.1906	0.00843598	0.1006	0.118181	FALSE	FALSE	FALSE	Ow1UbC	52165380	0.791728	0.0319463	outcome	TRUE	reported	textfile	52559164	0.0421	12	3162	6.18999e-06	ebi-a-GCST90001673	|| id:ebi-a-GCST90001673	TRUE	reported	igd	2	TRUE	0.00644041	20.4836	21.9747
		rs9823305	A	T	A	T	0.1268	0.0142281	0.3414	0.394658	FALSE	TRUE	FALSE	Ow1UbC	170031011	0.499014	0.0210462	outcome	TRUE	reported	textfile	169748799	0.02642	3	3162	1.67598e-06	ebi-a-GCST90001673	|| id:ebi-a-GCST90001673	TRUE	reported	igd	2	TRUE	0.00723201	23.0196	21.9747
		rs990962	T	C	T	C	0.1462	0.00260254	0.7919	0.859768	FALSE	FALSE	FALSE	Ow1UbC	22099284	0.929803	0.0295433	outcome	TRUE	reported	textfile	22567561	0.03104	14	3162	2.59699e-06	ebi-a-GCST90001673	|| id:ebi-a-GCST90001673	TRUE	reported	igd	2	TRUE	0.00696712	22.1706	21.9747
id1	id2	SNP	effect_allele.exposure	other_allele.exposure	effect_allele.outcome	other_allele.outcome	beta.exposure	beta.outcome	eaf.exposure	eaf.outcome	remove	palindromic	ambiguous	id.outcome	pos.outcome	pval.outcome	se.outcome	outcome	mr_keep.outcome	pval_origin.outcome	data_source.outcome	samplesize.exposure	pos.exposure	se.exposure	pval.exposure	chr.exposure	id.exposure	exposure	mr_keep.exposure	pval_origin.exposure	data_source.exposure	action	mr_keep	R2	f	meanf
ebi-a-GCST90001814	CD38 on IgD- CD38br	rs10421176	A	C	A	C	-0.1269	0.0205081	0.3279	0.179858	FALSE	FALSE	FALSE	2h2Ojv	13314524	0.442609	0.0267104	outcome	TRUE	reported	textfile	3644	13425338	0.02621	1.34701e-06	19	ebi-a-GCST90001814	|| id:ebi-a-GCST90001814	TRUE	reported	igd	2	TRUE	0.00639184	23.4288	21.1915
		rs115860771	A	G	A	G	-0.273	0.465386	0.0429	0.00227166	FALSE	FALSE	FALSE	2h2Ojv	176740899	0.0712607	0.258001	outcome	TRUE	reported	textfile	3644	176167900	0.06083	7.43704e-06	5	ebi-a-GCST90001814	|| id:ebi-a-GCST90001814	TRUE	reported	igd	2	TRUE	0.00549689	20.1303	21.1915
		rs116152899	T	C	T	C	-1.085	-0.0946914	0.0032	0.0297894	FALSE	FALSE	FALSE	2h2Ojv	1829896	0.127191	0.0620816	outcome	TRUE	reported	textfile	3644	1833668	0.2285	2.123e-06	2	ebi-a-GCST90001814	|| id:ebi-a-GCST90001814	TRUE	reported	igd	2	TRUE	0.00614936	22.5345	21.1915
		rs11668091	C	T	C	T	-0.1631	-0.0411466	0.139	0.119428	FALSE	FALSE	FALSE	2h2Ojv	51080296	0.19105	0.0314702	outcome	TRUE	reported	textfile	3644	51583553	0.03479	2.87303e-06	19	ebi-a-GCST90001814	|| id:ebi-a-GCST90001814	TRUE	reported	igd	2	TRUE	0.00599528	21.9665	21.1915
		rs141365416	T	C	T	C	2.383	0.0822949	0.0005	0.0397224	FALSE	FALSE	FALSE	2h2Ojv	101771258	0.114889	0.0521979	outcome	TRUE	reported	textfile	3644	102236814	0.5056	2.53198e-06	1	ebi-a-GCST90001814	|| id:ebi-a-GCST90001814	TRUE	reported	igd	2	TRUE	0.00605921	22.2022	21.1915
		rs141403650	C	T	C	T	0.9464	-0.128715	0.0033	0.00313495	FALSE	FALSE	FALSE	2h2Ojv	3339539	0.489678	0.186322	outcome	TRUE	reported	textfile	3644	3381223	0.2116	7.99208e-06	3	ebi-a-GCST90001814	|| id:ebi-a-GCST90001814	TRUE	reported	igd	2	TRUE	0.00545962	19.9931	21.1915
		rs144135856	T	C	T	C	-4.574	-0.132229	0.0004	0.0279516	FALSE	FALSE	FALSE	2h2Ojv	126855795	0.0348337	0.0626595	outcome	TRUE	reported	textfile	3644	129618074	0.9957	4.50402e-06	9	ebi-a-GCST90001814	|| id:ebi-a-GCST90001814	TRUE	reported	igd	2	TRUE	0.0057577	21.091	21.1915
		rs145388152	A	G	A	G	1.935	0.0575139	0.001	0.0144043	FALSE	FALSE	FALSE	2h2Ojv	4347471	0.530177	0.0916211	outcome	TRUE	reported	textfile	3644	4347705	0.3853	5.33998e-07	6	ebi-a-GCST90001814	|| id:ebi-a-GCST90001814	TRUE	reported	igd	2	TRUE	0.00687369	25.2073	21.1915
		rs145546485	T	C	T	C	3.83	0.0628278	0.0001	0.0181526	FALSE	FALSE	FALSE	2h2Ojv	56751583	0.419442	0.0778161	outcome	TRUE	reported	textfile	3644	56047410	0.8554	7.78001e-06	5	ebi-a-GCST90001814	|| id:ebi-a-GCST90001814	TRUE	reported	igd	2	TRUE	0.00547139	20.0364	21.1915
		rs145853751	A	G	A	G	-0.2679	-0.0299711	0.0451	0.0267083	FALSE	FALSE	FALSE	2h2Ojv	67604994	0.641607	0.0643912	outcome	TRUE	reported	textfile	3644	65601110	0.05989	7.96508e-06	17	ebi-a-GCST90001814	|| id:ebi-a-GCST90001814	TRUE	reported	igd	2	TRUE	0.0054611	19.9985	21.1915
		rs17777402	T	C	T	C	-0.1283	-0.0231218	0.2404	0.236275	FALSE	FALSE	FALSE	2h2Ojv	5275693	0.339593	0.024212	outcome	TRUE	reported	textfile	3644	5256339	0.02869	8.07607e-06	20	ebi-a-GCST90001814	|| id:ebi-a-GCST90001814	TRUE	reported	igd	2	TRUE	0.00545804	19.9873	21.1915
		rs6420407	A	C	A	C	-0.1323	-0.0150165	0.7887	0.645859	FALSE	FALSE	FALSE	2h2Ojv	78822683	0.484616	0.021486	outcome	TRUE	reported	textfile	3644	78856580	0.02965	8.31898e-06	16	ebi-a-GCST90001814	|| id:ebi-a-GCST90001814	TRUE	reported	igd	2	TRUE	0.00543407	19.899	21.1915
		rs706295	G	A	G	A	0.1131	0.0255378	0.3746	0.456336	FALSE	FALSE	FALSE	2h2Ojv	14767393	0.216784	0.0206763	outcome	TRUE	reported	textfile	3644	14767502	0.02501	6.25706e-06	5	ebi-a-GCST90001814	|| id:ebi-a-GCST90001814	TRUE	reported	igd	2	TRUE	0.0055807	20.439	21.1915
		rs7933950	G	T	G	T	-0.4505	0.0207653	0.9859	0.988227	FALSE	FALSE	FALSE	2h2Ojv	97484697	0.825536	0.0942034	outcome	TRUE	reported	textfile	3644	97355697	0.1013	8.91805e-06	11	ebi-a-GCST90001814	|| id:ebi-a-GCST90001814	TRUE	reported	igd	2	TRUE	0.00539811	19.7666	21.1915
id1	id2	SNP	effect_allele.exposure	other_allele.exposure	effect_allele.outcome	other_allele.outcome	beta.exposure	beta.outcome	eaf.exposure	eaf.outcome	remove	palindromic	ambiguous	id.outcome	pos.outcome	pval.outcome	se.outcome	outcome	mr_keep.outcome	pval_origin.outcome	data_source.outcome	pval.exposure	samplesize.exposure	pos.exposure	se.exposure	chr.exposure	id.exposure	exposure	mr_keep.exposure	pval_origin.exposure	data_source.exposure	action	mr_keep	R2	f	meanf
ebi-a-GCST90001820	IgD on IgD+ CD24+	rs10076053	A	G	A	G	0.6192	-0.0425928	0.0092	0.0422721	FALSE	FALSE	FALSE	wPxiw1	151270300	0.407381	0.0514088	outcome	TRUE	reported	textfile	1.44301e-06	3656	150649861	0.1283	5	ebi-a-GCST90001820	|| id:ebi-a-GCST90001820	TRUE	reported	igd	2	TRUE	0.00633059	23.2794	40.9733
		rs112421400	T	C	T	C	-0.1982	-0.00114449	0.2101	0.0345443	FALSE	FALSE	FALSE	wPxiw1	28238048	0.98393	0.0568195	outcome	TRUE	reported	textfile	1.695e-08	3656	28205826	0.03505	6	ebi-a-GCST90001820	|| id:ebi-a-GCST90001820	TRUE	reported	igd	2	TRUE	0.00867048	31.959	40.9733
		rs1181899	C	T	C	T	0.1826	0.00128589	0.8967	0.802599	FALSE	FALSE	FALSE	wPxiw1	77363867	0.960214	0.0257769	outcome	TRUE	reported	textfile	8.45298e-06	3656	76993184	0.04095	7	ebi-a-GCST90001820	|| id:ebi-a-GCST90001820	TRUE	reported	igd	2	TRUE	0.00540919	19.8727	40.9733
		rs12505403	A	G	A	G	0.212	0.0441883	0.1156	0.138214	FALSE	FALSE	FALSE	wPxiw1	129446656	0.140168	0.0299548	outcome	TRUE	reported	textfile	8.11092e-08	3656	130367811	0.03944	4	ebi-a-GCST90001820	|| id:ebi-a-GCST90001820	TRUE	reported	igd	2	TRUE	0.00784103	28.8775	40.9733
		rs139084170	A	C	A	C	0.3593	-0.0125575	0.052	0.00949877	FALSE	FALSE	FALSE	wPxiw1	43383948	0.90893	0.10978	outcome	TRUE	reported	textfile	5.50503e-10	3656	43351686	0.05776	6	ebi-a-GCST90001820	|| id:ebi-a-GCST90001820	TRUE	reported	igd	2	TRUE	0.0104732	38.6743	40.9733
		rs144583907	G	A	G	A	0.263	0.0775893	0.0472	0.010102	FALSE	FALSE	FALSE	wPxiw1	216972336	0.44086	0.100668	outcome	TRUE	reported	textfile	8.47793e-06	3656	217837059	0.05897	2	ebi-a-GCST90001820	|| id:ebi-a-GCST90001820	TRUE	reported	igd	2	TRUE	0.00541111	19.8798	40.9733
		rs147051683	G	C	G	C	-0.6814	-0.102531	0.0071	0.0320898	FALSE	TRUE	FALSE	wPxiw1	170134570	0.0814292	0.0588431	outcome	TRUE	reported	textfile	7.79992e-06	3656	170103711	0.1522	1	ebi-a-GCST90001820	|| id:ebi-a-GCST90001820	TRUE	reported	igd	2	TRUE	0.00545248	20.0326	40.9733
		rs147854460	A	T	A	T	0.7291	0.124071	0.0067	0.0102429	FALSE	TRUE	FALSE	wPxiw1	142689040	0.230302	0.103428	outcome	TRUE	reported	textfile	9.91494e-07	3656	143010177	0.1487	6	ebi-a-GCST90001820	|| id:ebi-a-GCST90001820	TRUE	reported	igd	2	TRUE	0.0065328	24.0278	40.9733
		rs149401019	A	G	A	G	-0.2192	-0.120199	0.0785	0.0482669	FALSE	FALSE	FALSE	wPxiw1	2210422	0.0217495	0.0523807	outcome	TRUE	reported	textfile	7.18092e-06	3656	2250057	0.04876	7	ebi-a-GCST90001820	|| id:ebi-a-GCST90001820	TRUE	reported	igd	2	TRUE	0.00549735	20.1984	40.9733
		rs151050474	A	G	A	G	0.4701	-0.00157648	0.0163	0.0525021	FALSE	FALSE	FALSE	wPxiw1	57364506	0.972691	0.0460503	outcome	TRUE	reported	textfile	7.39503e-07	3656	57875874	0.0948	19	ebi-a-GCST90001820	|| id:ebi-a-GCST90001820	TRUE	reported	igd	2	TRUE	0.00668108	24.5768	40.9733
		rs1794511	G	T	G	T	-0.2439	-0.0878088	0.2594	0.101344	FALSE	FALSE	FALSE	wPxiw1	32703430	0.0118689	0.0348999	outcome	TRUE	reported	textfile	6.87385e-13	3656	32671207	0.03383	6	ebi-a-GCST90001820	|| id:ebi-a-GCST90001820	TRUE	reported	igd	2	TRUE	0.0140179	51.9496	40.9733
		rs2630640	A	C	A	C	0.1157	0.0111577	0.6265	0.369631	FALSE	FALSE	FALSE	wPxiw1	70542344	0.600948	0.0213325	outcome	TRUE	reported	textfile	9.11591e-06	3656	68538485	0.02605	17	ebi-a-GCST90001820	|| id:ebi-a-GCST90001820	TRUE	reported	igd	2	TRUE	0.00536671	19.7158	40.9733
		rs2819455	C	G	C	G	0.2689	-0.0222726	0.0952	0.188614	FALSE	TRUE	FALSE	wPxiw1	104979075	0.405087	0.0267516	outcome	TRUE	reported	textfile	1.38201e-10	3656	105445412	0.04177	14	ebi-a-GCST90001820	|| id:ebi-a-GCST90001820	TRUE	reported	igd	2	TRUE	0.0112086	41.4205	40.9733
		rs4796030	C	A	C	A	0.1187	-0.0185336	0.658	0.687083	FALSE	FALSE	FALSE	wPxiw1	35003131	0.40124	0.0220793	outcome	TRUE	reported	textfile	7.55005e-06	3656	33330150	0.02647	17	ebi-a-GCST90001820	|| id:ebi-a-GCST90001820	TRUE	reported	igd	2	TRUE	0.00547022	20.0981	40.9733
		rs55675835	A	G	A	G	0.3325	-0.0807194	0.031	0.0189901	FALSE	FALSE	FALSE	wPxiw1	101791	0.292368	0.0766609	outcome	TRUE	reported	textfile	3.42003e-06	3656	210957	0.0715	12	ebi-a-GCST90001820	|| id:ebi-a-GCST90001820	TRUE	reported	igd	2	TRUE	0.00588036	21.6139	40.9733
		rs58259062	C	T	C	T	0.401	-0.0846388	0.0274	0.00590297	FALSE	FALSE	FALSE	wPxiw1	106875980	0.551854	0.142254	outcome	TRUE	reported	textfile	4.02597e-07	3656	107284188	0.07898	14	ebi-a-GCST90001820	|| id:ebi-a-GCST90001820	TRUE	reported	igd	2	TRUE	0.00700159	25.7642	40.9733
		rs709589	T	C	T	C	-0.6123	-0.0745107	0.4558	0.488073	FALSE	FALSE	FALSE	wPxiw1	105840505	0.000680973	0.0219334	outcome	TRUE	reported	textfile	4.42486e-87	3656	106306841	0.03013	14	ebi-a-GCST90001820	|| id:ebi-a-GCST90001820	TRUE	reported	igd	2	TRUE	0.101495	412.755	40.9733
		rs72871227	T	C	T	C	-0.1198	-0.0104909	0.3189	0.124625	FALSE	FALSE	FALSE	wPxiw1	150144133	0.737109	0.0312525	outcome	TRUE	reported	textfile	6.50999e-06	3656	151000647	0.02654	2	ebi-a-GCST90001820	|| id:ebi-a-GCST90001820	TRUE	reported	igd	2	TRUE	0.00554232	20.3645	40.9733
		rs72944511	T	G	T	G	1.279	0.0372085	0.0021	0.0307869	FALSE	FALSE	FALSE	wPxiw1	215877934	0.535908	0.0601093	outcome	TRUE	reported	textfile	8.17203e-06	3656	216742657	0.2862	2	ebi-a-GCST90001820	|| id:ebi-a-GCST90001820	TRUE	reported	igd	2	TRUE	0.00543288	19.9602	40.9733
		rs73022545	A	G	A	G	0.2429	0.0169111	0.0557	0.0264817	FALSE	FALSE	FALSE	wPxiw1	164170683	0.796173	0.0654698	outcome	TRUE	reported	textfile	4.948e-06	3656	164591715	0.0531	6	ebi-a-GCST90001820	|| id:ebi-a-GCST90001820	TRUE	reported	igd	2	TRUE	0.0056909	20.9136	40.9733
		rs73031919	C	T	C	T	-0.1963	0.0113363	0.0904	0.241276	FALSE	FALSE	FALSE	wPxiw1	1979987	0.636455	0.023984	outcome	TRUE	reported	textfile	6.346e-06	3656	1980101	0.04342	5	ebi-a-GCST90001820	|| id:ebi-a-GCST90001820	TRUE	reported	igd	2	TRUE	0.00555947	20.4279	40.9733
		rs74143009	A	G	A	G	0.7304	0.00435469	0.0056	0.0777664	FALSE	FALSE	FALSE	wPxiw1	68100609	0.909094	0.0381382	outcome	TRUE	reported	textfile	7.75408e-06	3656	69860366	0.1631	10	ebi-a-GCST90001820	|| id:ebi-a-GCST90001820	TRUE	reported	igd	2	TRUE	0.00545546	20.0436	40.9733
		rs7746553	G	C	G	C	-0.1593	0.0153944	0.3559	0.21323	FALSE	TRUE	FALSE	wPxiw1	31928196	0.539014	0.0250598	outcome	TRUE	reported	textfile	1.09001e-07	3656	31895973	0.02993	6	ebi-a-GCST90001820	|| id:ebi-a-GCST90001820	TRUE	reported	igd	2	TRUE	0.00768882	28.3126	40.9733
		rs80149865	G	C	G	C	0.7425	0.0471422	0.0068	0.0344861	FALSE	TRUE	FALSE	wPxiw1	119015378	0.411876	0.0574488	outcome	TRUE	reported	textfile	1.29101e-06	3656	120027617	0.1531	8	ebi-a-GCST90001820	|| id:ebi-a-GCST90001820	TRUE	reported	igd	2	TRUE	0.00639221	23.5074	40.9733
		rs850492	A	G	A	G	-0.1289	-0.0272682	0.7326	0.744455	FALSE	FALSE	FALSE	wPxiw1	145617441	0.248407	0.0236247	outcome	TRUE	reported	textfile	5.16904e-06	3656	145314534	0.02823	7	ebi-a-GCST90001820	|| id:ebi-a-GCST90001820	TRUE	reported	igd	2	TRUE	0.00567033	20.8375	40.9733
		rs9265515	C	T	C	T	-0.221	-0.0413921	0.3368	0.0595537	FALSE	FALSE	FALSE	wPxiw1	31329967	0.340935	0.0434645	outcome	TRUE	reported	textfile	1.20088e-11	3656	31297744	0.03249	6	ebi-a-GCST90001820	|| id:ebi-a-GCST90001820	TRUE	reported	igd	2	TRUE	0.0124973	46.2432	40.9733
id1	id2	SNP	effect_allele.exposure	other_allele.exposure	effect_allele.outcome	other_allele.outcome	beta.exposure	beta.outcome	eaf.exposure	eaf.outcome	remove	palindromic	ambiguous	id.outcome	pos.outcome	pval.outcome	se.outcome	outcome	mr_keep.outcome	pval_origin.outcome	data_source.outcome	samplesize.exposure	pos.exposure	se.exposure	pval.exposure	chr.exposure	id.exposure	exposure	mr_keep.exposure	pval_origin.exposure	data_source.exposure	action	mr_keep	R2	f	meanf
ebi-a-GCST90001823	IgD on IgD+ CD38- unsw mem	rs10277136	C	T	C	T	0.1883	0.0244913	0.7961	0.709747	FALSE	FALSE	FALSE	mpS5P8	153607071	0.281055	0.0227202	outcome	TRUE	reported	textfile	1834	153304156	0.04202	7.88406e-06	7	ebi-a-GCST90001823	|| id:ebi-a-GCST90001823	TRUE	reported	igd	2	TRUE	0.0108308	20.0592	37.0282
		rs10823811	T	C	T	C	0.1865	0.0156759	0.7612	0.639611	FALSE	FALSE	FALSE	mpS5P8	71644893	0.462942	0.0213566	outcome	TRUE	reported	textfile	1834	73404650	0.04008	3.51901e-06	10	ebi-a-GCST90001823	|| id:ebi-a-GCST90001823	TRUE	reported	igd	2	TRUE	0.0116682	21.6286	37.0282
		rs111505634	C	T	C	T	0.2714	0.0554442	0.0883	0.0256621	FALSE	FALSE	FALSE	mpS5P8	10107891	0.394966	0.065179	outcome	TRUE	reported	textfile	1834	10147518	0.06124	9.88804e-06	7	ebi-a-GCST90001823	|| id:ebi-a-GCST90001823	TRUE	reported	igd	2	TRUE	0.0105956	19.6189	37.0282
		rs2040406	G	A	G	A	-0.2692	-0.0295638	0.3212	0.233836	FALSE	FALSE	FALSE	mpS5P8	32635230	0.225815	0.0244085	outcome	TRUE	reported	textfile	1834	32603007	0.04397	1.12101e-09	6	ebi-a-GCST90001823	|| id:ebi-a-GCST90001823	TRUE	reported	igd	2	TRUE	0.0200286	37.4424	37.0282
		rs2735071	C	G	C	G	-0.1954	-0.0439937	0.3116	0.0579246	FALSE	TRUE	FALSE	mpS5P8	29977202	0.32356	0.0445656	outcome	TRUE	reported	textfile	1834	29944979	0.04123	2.29198e-06	6	ebi-a-GCST90001823	|| id:ebi-a-GCST90001823	TRUE	reported	igd	2	TRUE	0.0120986	22.4362	37.0282
		rs28723652	A	C	A	C	0.5152	0.000779107	0.045	0.133366	FALSE	FALSE	FALSE	mpS5P8	106187846	0.980756	0.0322993	outcome	TRUE	reported	textfile	1834	106644507	0.101	3.76002e-07	14	ebi-a-GCST90001823	|| id:ebi-a-GCST90001823	TRUE	reported	igd	2	TRUE	0.0139891	25.9917	37.0282
		rs539975	T	C	T	C	0.2199	-0.023651	0.1355	0.0661605	FALSE	FALSE	FALSE	mpS5P8	7562319	0.571437	0.0417908	outcome	TRUE	reported	textfile	1834	7562317	0.04952	9.51393e-06	18	ebi-a-GCST90001823	|| id:ebi-a-GCST90001823	TRUE	reported	igd	2	TRUE	0.0106376	19.6977	37.0282
		rs546103177	A	G	A	G	0.4413	0.0992057	0.0463	0.0132866	FALSE	FALSE	FALSE	mpS5P8	42945333	0.268465	0.0896487	outcome	TRUE	reported	textfile	1834	42913071	0.08176	7.63308e-08	6	ebi-a-GCST90001823	|| id:ebi-a-GCST90001823	TRUE	reported	igd	2	TRUE	0.0156366	29.1013	37.0282
		rs56247432	T	C	T	C	-0.4734	0.040966	0.0262	0.072534	FALSE	FALSE	FALSE	mpS5P8	74246151	0.306402	0.0400527	outcome	TRUE	reported	textfile	1834	74955867	0.1069	9.96391e-06	6	ebi-a-GCST90001823	|| id:ebi-a-GCST90001823	TRUE	reported	igd	2	TRUE	0.0105799	19.5897	37.0282
		rs568035	T	C	T	C	0.1933	-0.0220813	0.2154	0.0532965	FALSE	FALSE	FALSE	mpS5P8	156140376	0.627964	0.0455666	outcome	TRUE	reported	textfile	1834	156110167	0.04227	5.11105e-06	1	ebi-a-GCST90001823	|| id:ebi-a-GCST90001823	TRUE	reported	igd	2	TRUE	0.0112739	20.8894	37.0282
		rs709589	T	C	T	C	-0.6783	-0.0745107	0.4528	0.488073	FALSE	FALSE	FALSE	mpS5P8	105840505	0.000680973	0.0219334	outcome	TRUE	reported	textfile	1834	106306841	0.04125	9.00949e-57	14	ebi-a-GCST90001823	|| id:ebi-a-GCST90001823	TRUE	reported	igd	2	TRUE	0.12849	270.098	37.0282
		rs72863094	G	A	G	A	0.4239	0.175152	0.0327	0.0148893	FALSE	FALSE	FALSE	mpS5P8	11475764	0.0362393	0.0836355	outcome	TRUE	reported	textfile	1834	11497311	0.0944	7.55597e-06	11	ebi-a-GCST90001823	|| id:ebi-a-GCST90001823	TRUE	reported	igd	2	TRUE	0.0108751	20.1423	37.0282
		rs74717895	A	G	A	G	0.4649	-0.0853959	0.0311	0.0356867	FALSE	FALSE	FALSE	mpS5P8	9124375	0.126722	0.0559183	outcome	TRUE	reported	textfile	1834	9145922	0.09826	2.40602e-06	11	ebi-a-GCST90001823	|| id:ebi-a-GCST90001823	TRUE	reported	igd	2	TRUE	0.0120586	22.361	37.0282
		rs7754054	G	C	G	C	0.2083	0.0150046	0.1726	0.304682	FALSE	TRUE	FALSE	mpS5P8	29424726	0.500469	0.0222702	outcome	TRUE	reported	textfile	1834	29392503	0.04693	9.63496e-06	6	ebi-a-GCST90001823	|| id:ebi-a-GCST90001823	TRUE	reported	igd	2	TRUE	0.0106277	19.679	37.0282
		rs78288740	C	T	C	T	0.4091	-0.0991795	0.0363	0.00629036	FALSE	FALSE	FALSE	mpS5P8	60047236	0.466594	0.13623	outcome	TRUE	reported	textfile	1834	60339435	0.0885	4.06303e-06	15	ebi-a-GCST90001823	|| id:ebi-a-GCST90001823	TRUE	reported	igd	2	TRUE	0.0115171	21.3451	37.0282
		rs79841057	A	G	A	G	0.1774	-0.0401642	0.2448	0.0863324	FALSE	FALSE	FALSE	mpS5P8	102900482	0.271458	0.0365225	outcome	TRUE	reported	textfile	1834	103294260	0.03992	9.3519e-06	12	ebi-a-GCST90001823	|| id:ebi-a-GCST90001823	TRUE	reported	igd	2	TRUE	0.0106531	19.7266	37.0282
		rs919590	G	T	G	T	0.1535	-0.00362632	0.5692	0.552091	FALSE	FALSE	FALSE	mpS5P8	13204204	0.860491	0.0206335	outcome	TRUE	reported	textfile	1834	13061713	0.03459	9.66095e-06	8	ebi-a-GCST90001823	|| id:ebi-a-GCST90001823	TRUE	reported	igd	2	TRUE	0.0106237	19.6717	37.0282
id1	id2	SNP	effect_allele.exposure	other_allele.exposure	effect_allele.outcome	other_allele.outcome	beta.exposure	beta.outcome	eaf.exposure	eaf.outcome	remove	palindromic	ambiguous	id.outcome	pos.outcome	pval.outcome	se.outcome	outcome	mr_keep.outcome	pval_origin.outcome	data_source.outcome	chr.exposure	pval.exposure	samplesize.exposure	pos.exposure	se.exposure	id.exposure	exposure	mr_keep.exposure	pval_origin.exposure	data_source.exposure	action	mr_keep	R2	f	meanf
ebi-a-GCST90001824	IgD on IgD+ CD38br	rs1037633	G	T	G	T	0.2035	-0.0243757	0.124	0.0633891	FALSE	FALSE	FALSE	gUrHME	23709030	0.567732	0.04266	outcome	TRUE	reported	textfile	3	1.20601e-07	3656	23750521	0.03838	ebi-a-GCST90001824	|| id:ebi-a-GCST90001824	TRUE	reported	igd	2	TRUE	0.00763108	28.0984	51.0724
		rs118089299	T	C	T	C	-0.3915	-0.0177858	0.0261	0.0526021	FALSE	FALSE	FALSE	gUrHME	104207683	0.701711	0.0464366	outcome	TRUE	reported	textfile	14	5.626e-07	3656	104674020	0.07811	ebi-a-GCST90001824	|| id:ebi-a-GCST90001824	TRUE	reported	igd	2	TRUE	0.00682449	25.108	51.0724
		rs1227420	G	A	G	A	0.1594	-0.000704497	0.8543	0.706764	FALSE	FALSE	FALSE	gUrHME	92211287	0.975145	0.0226115	outcome	TRUE	reported	textfile	4	5.76103e-06	3656	93132438	0.03511	ebi-a-GCST90001824	|| id:ebi-a-GCST90001824	TRUE	reported	igd	2	TRUE	0.00560618	20.6005	51.0724
		rs12436535	A	G	A	G	0.2501	0.0304625	0.1358	0.175233	FALSE	FALSE	FALSE	gUrHME	105941402	0.295392	0.0291126	outcome	TRUE	reported	textfile	14	1.09401e-07	3656	106407257	0.04699	ebi-a-GCST90001824	|| id:ebi-a-GCST90001824	TRUE	reported	igd	2	TRUE	0.00768879	28.3125	51.0724
		rs12788641	A	G	A	G	-0.2014	0.00647509	0.1059	0.0299129	FALSE	FALSE	FALSE	gUrHME	58083707	0.915395	0.0609496	outcome	TRUE	reported	textfile	11	1.65101e-06	3656	57851179	0.04195	ebi-a-GCST90001824	|| id:ebi-a-GCST90001824	TRUE	reported	igd	2	TRUE	0.00626498	23.0365	51.0724
		rs139488523	G	T	G	T	-0.3119	0.104199	0.031	0.0245901	FALSE	FALSE	FALSE	gUrHME	168699960	0.122	0.0673803	outcome	TRUE	reported	textfile	4	9.09599e-06	3656	169621111	0.07018	ebi-a-GCST90001824	|| id:ebi-a-GCST90001824	TRUE	reported	igd	2	TRUE	0.00537351	19.7409	51.0724
		rs149919568	A	G	A	G	0.4212	0.0750307	0.0172	0.00282707	FALSE	FALSE	FALSE	gUrHME	88371292	0.707315	0.199834	outcome	TRUE	reported	textfile	11	6.60998e-06	3656	88104460	0.09335	ebi-a-GCST90001824	|| id:ebi-a-GCST90001824	TRUE	reported	igd	2	TRUE	0.00553771	20.3475	51.0724
		rs200468	G	C	G	C	-0.179	-0.0712592	0.3113	0.133456	FALSE	TRUE	FALSE	gUrHME	27790076	0.0187297	0.0303119	outcome	TRUE	reported	textfile	6	2.91803e-09	3656	27757855	0.03009	ebi-a-GCST90001824	|| id:ebi-a-GCST90001824	TRUE	reported	igd	2	TRUE	0.00958676	35.3691	51.0724
		rs2018404	T	C	T	C	-0.2711	0.007163	0.1325	0.186496	FALSE	FALSE	FALSE	gUrHME	105229109	0.791407	0.0270829	outcome	TRUE	reported	textfile	14	4.68598e-13	3656	105695446	0.03734	ebi-a-GCST90001824	|| id:ebi-a-GCST90001824	TRUE	reported	igd	2	TRUE	0.0142131	52.6833	51.0724
		rs2338377	A	G	A	G	0.3485	0.03435	0.0747	0.267911	FALSE	FALSE	FALSE	gUrHME	106214632	0.162627	0.0246009	outcome	TRUE	reported	textfile	14	7.86502e-09	3656	106671275	0.06024	ebi-a-GCST90001824	|| id:ebi-a-GCST90001824	TRUE	reported	igd	2	TRUE	0.00907135	33.4501	51.0724
		rs28669075	T	C	T	C	-0.1665	-0.00178983	0.4074	0.371733	FALSE	FALSE	FALSE	gUrHME	40564322	0.932917	0.0212629	outcome	TRUE	reported	textfile	15	2.44006e-11	3656	40856521	0.02485	ebi-a-GCST90001824	|| id:ebi-a-GCST90001824	TRUE	reported	igd	2	TRUE	0.0121302	44.8681	51.0724
		rs3915868	G	A	G	A	-0.1239	0.0409957	0.3982	0.234034	FALSE	FALSE	FALSE	gUrHME	8812253	0.088481	0.024066	outcome	TRUE	reported	textfile	11	1.69399e-06	3656	8833800	0.02585	ebi-a-GCST90001824	|| id:ebi-a-GCST90001824	TRUE	reported	igd	2	TRUE	0.00624446	22.9606	51.0724
		rs56658995	A	G	A	G	0.1771	-0.0201981	0.1627	0.249895	FALSE	FALSE	FALSE	gUrHME	106600266	0.410055	0.0245183	outcome	TRUE	reported	textfile	14	8.41298e-07	3656	107056278	0.03589	ebi-a-GCST90001824	|| id:ebi-a-GCST90001824	TRUE	reported	igd	2	TRUE	0.00661609	24.3362	51.0724
		rs62442539	C	G	C	G	0.2603	0.0168791	0.2802	0.217551	FALSE	TRUE	FALSE	gUrHME	2312959	0.49964	0.025004	outcome	TRUE	reported	textfile	7	6.79516e-21	3656	2352594	0.0276	ebi-a-GCST90001824	|| id:ebi-a-GCST90001824	TRUE	reported	igd	2	TRUE	0.0237511	88.8981	51.0724
		rs709589	T	C	T	C	-0.7004	-0.0745107	0.4557	0.488073	FALSE	FALSE	FALSE	gUrHME	105840505	0.000680973	0.0219334	outcome	TRUE	reported	textfile	14	2.04644e-117	3656	106306841	0.0293	ebi-a-GCST90001824	|| id:ebi-a-GCST90001824	TRUE	reported	igd	2	TRUE	0.13517	571.11	51.0724
		rs72764109	A	G	A	G	-0.4254	-0.0659958	0.0174	0.024886	FALSE	FALSE	FALSE	gUrHME	87183965	0.322663	0.0667298	outcome	TRUE	reported	textfile	15	7.90096e-06	3656	87727196	0.09508	ebi-a-GCST90001824	|| id:ebi-a-GCST90001824	TRUE	reported	igd	2	TRUE	0.00544552	20.0069	51.0724
		rs73398969	A	C	A	C	-0.3014	0.2654	0.0446	0.00377524	FALSE	FALSE	FALSE	gUrHME	29442481	0.127259	0.174033	outcome	TRUE	reported	textfile	6	4.75401e-06	3656	29410258	0.06578	ebi-a-GCST90001824	|| id:ebi-a-GCST90001824	TRUE	reported	igd	2	TRUE	0.0057096	20.9827	51.0724
		rs73569760	A	G	A	G	-0.1319	-0.055256	0.2302	0.174591	FALSE	FALSE	FALSE	gUrHME	63963342	0.0409506	0.0270328	outcome	TRUE	reported	textfile	16	5.92202e-06	3656	63997246	0.02907	ebi-a-GCST90001824	|| id:ebi-a-GCST90001824	TRUE	reported	igd	2	TRUE	0.00559957	20.576	51.0724
		rs74017080	A	G	A	G	0.1458	-0.0140568	0.1671	0.242339	FALSE	FALSE	FALSE	gUrHME	48782181	0.559016	0.0240573	outcome	TRUE	reported	textfile	16	9.93894e-06	3656	48816092	0.03294	ebi-a-GCST90001824	|| id:ebi-a-GCST90001824	TRUE	reported	igd	2	TRUE	0.00533016	19.5808	51.0724
		rs7530780	T	C	T	C	0.1212	-0.0342723	0.549	0.639825	FALSE	FALSE	FALSE	gUrHME	92664711	0.110713	0.0214874	outcome	TRUE	reported	textfile	1	3.55099e-06	3656	93130268	0.02609	ebi-a-GCST90001824	|| id:ebi-a-GCST90001824	TRUE	reported	igd	2	TRUE	0.00586807	21.5685	51.0724
		rs76714110	A	G	A	G	0.1551	0.00254245	0.1677	0.0901985	FALSE	FALSE	FALSE	gUrHME	128117762	0.943711	0.0360088	outcome	TRUE	reported	textfile	9	3.69598e-06	3656	130880041	0.03346	ebi-a-GCST90001824	|| id:ebi-a-GCST90001824	TRUE	reported	igd	2	TRUE	0.00584279	21.475	51.0724
		rs7853163	T	G	T	G	-0.3889	-0.0822563	0.0241	0.0617418	FALSE	FALSE	FALSE	gUrHME	615904	0.0538282	0.0426593	outcome	TRUE	reported	textfile	9	2.123e-06	3656	615904	0.08189	ebi-a-GCST90001824	|| id:ebi-a-GCST90001824	TRUE	reported	igd	2	TRUE	0.00613108	22.5412	51.0724
		rs793853	C	T	C	T	-0.1359	0.00145908	0.7646	0.784587	FALSE	FALSE	FALSE	gUrHME	24196697	0.954	0.0252942	outcome	TRUE	reported	textfile	6	6.60298e-06	3656	24196925	0.03011	ebi-a-GCST90001824	|| id:ebi-a-GCST90001824	TRUE	reported	igd	2	TRUE	0.00554113	20.3601	51.0724
		rs9614208	A	G	A	G	0.1112	0.0250568	0.4799	0.291903	FALSE	FALSE	FALSE	gUrHME	44172198	0.268661	0.0226522	outcome	TRUE	reported	textfile	22	9.06505e-06	3656	44568078	0.02503	ebi-a-GCST90001824	|| id:ebi-a-GCST90001824	TRUE	reported	igd	2	TRUE	0.00536962	19.7265	51.0724
id1	id2	SNP	effect_allele.exposure	other_allele.exposure	effect_allele.outcome	other_allele.outcome	beta.exposure	beta.outcome	eaf.exposure	eaf.outcome	remove	palindromic	ambiguous	id.outcome	pos.outcome	pval.outcome	se.outcome	outcome	mr_keep.outcome	pval_origin.outcome	data_source.outcome	pos.exposure	se.exposure	samplesize.exposure	chr.exposure	pval.exposure	id.exposure	exposure	mr_keep.exposure	pval_origin.exposure	data_source.exposure	action	mr_keep	R2	f	meanf
ebi-a-GCST90001825	IgD on IgD+ CD38dim	rs10228863	C	T	C	T	-0.1176	0.0150442	0.3683	0.245002	FALSE	FALSE	FALSE	5JAGZM	20548067	0.534064	0.024194	outcome	TRUE	reported	textfile	20587690	0.02608	3656	7	6.73798e-06	ebi-a-GCST90001825	|| id:ebi-a-GCST90001825	TRUE	reported	igd	2	TRUE	0.00553076	20.3218	44.7246
		rs116643893	A	G	A	G	-1.898	-0.0427117	0.001	0.03519	FALSE	FALSE	FALSE	5JAGZM	136228259	0.450383	0.0565886	outcome	TRUE	reported	textfile	137149414	0.3902	3656	4	1.19699e-06	ebi-a-GCST90001825	|| id:ebi-a-GCST90001825	TRUE	reported	igd	2	TRUE	0.00642999	23.6472	44.7246
		rs117797158	A	G	A	G	0.3199	-0.0510468	0.0351	0.0313487	FALSE	FALSE	FALSE	5JAGZM	80981040	0.385755	0.0588544	outcome	TRUE	reported	textfile	78954840	0.06854	3656	17	3.15101e-06	ebi-a-GCST90001825	|| id:ebi-a-GCST90001825	TRUE	reported	igd	2	TRUE	0.00592317	21.7722	44.7246
		rs12126649	C	T	C	T	-0.1785	0.00504371	0.1338	0.184759	FALSE	FALSE	FALSE	5JAGZM	4093202	0.852917	0.0272049	outcome	TRUE	reported	textfile	4153262	0.03685	3656	1	1.31501e-06	ebi-a-GCST90001825	|| id:ebi-a-GCST90001825	TRUE	reported	igd	2	TRUE	0.00637701	23.4511	44.7246
		rs141507756	A	C	A	C	0.372	0.774483	0.0245	0.00053363	FALSE	FALSE	FALSE	5JAGZM	107280859	0.216613	0.626814	outcome	TRUE	reported	textfile	106999706	0.08033	3656	3	3.76296e-06	ebi-a-GCST90001825	|| id:ebi-a-GCST90001825	TRUE	reported	igd	2	TRUE	0.00583155	21.4335	44.7246
		rs142302290	A	G	A	G	-0.7145	-0.202295	0.0064	0.0110183	FALSE	FALSE	FALSE	5JAGZM	55188623	0.0519314	0.104077	outcome	TRUE	reported	textfile	55222535	0.1592	3656	16	7.43892e-06	ebi-a-GCST90001825	|| id:ebi-a-GCST90001825	TRUE	reported	igd	2	TRUE	0.00547931	20.1317	44.7246
		rs150521764	C	A	C	A	-0.4914	0.00597426	0.0135	0.00340879	FALSE	FALSE	FALSE	5JAGZM	70047071	0.974478	0.186739	outcome	TRUE	reported	textfile	67714307	0.1068	3656	18	4.31797e-06	ebi-a-GCST90001825	|| id:ebi-a-GCST90001825	TRUE	reported	igd	2	TRUE	0.00575724	21.1588	44.7246
		rs2601762	A	G	A	G	0.1349	-0.039371	0.3193	0.175107	FALSE	FALSE	FALSE	5JAGZM	33505752	0.147937	0.0272114	outcome	TRUE	reported	textfile	33794680	0.02704	3656	10	6.35799e-07	ebi-a-GCST90001825	|| id:ebi-a-GCST90001825	TRUE	reported	igd	2	TRUE	0.00676173	24.8756	44.7246
		rs28669075	T	C	T	C	-0.2111	-0.00178983	0.4075	0.371733	FALSE	FALSE	FALSE	5JAGZM	40564322	0.932917	0.0212629	outcome	TRUE	reported	textfile	40856521	0.02508	3656	15	5.47394e-17	ebi-a-GCST90001825	|| id:ebi-a-GCST90001825	TRUE	reported	igd	2	TRUE	0.0190099	70.8082	44.7246
		rs28723652	A	C	A	C	0.4141	0.000779107	0.0442	0.133366	FALSE	FALSE	FALSE	5JAGZM	106187846	0.980756	0.0322993	outcome	TRUE	reported	textfile	106644507	0.07351	3656	14	1.892e-08	ebi-a-GCST90001825	|| id:ebi-a-GCST90001825	TRUE	reported	igd	2	TRUE	0.00860514	31.7161	44.7246
		rs35501848	T	G	T	G	-0.1647	-0.0011539	0.4878	0.349777	FALSE	FALSE	FALSE	5JAGZM	63943643	0.957238	0.02152	outcome	TRUE	reported	textfile	62021003	0.02506	3656	17	5.72532e-11	ebi-a-GCST90001825	|| id:ebi-a-GCST90001825	TRUE	reported	igd	2	TRUE	0.0116766	43.1705	44.7246
		rs3903770	T	C	T	C	-0.3349	0.0280449	0.0294	0.0851375	FALSE	FALSE	FALSE	5JAGZM	49820342	0.447949	0.0369577	outcome	TRUE	reported	textfile	50394478	0.07493	3656	13	8.05508e-06	ebi-a-GCST90001825	|| id:ebi-a-GCST90001825	TRUE	reported	igd	2	TRUE	0.00543433	19.9655	44.7246
		rs6107127	G	A	G	A	0.2543	-0.0172343	0.0595	0.123038	FALSE	FALSE	FALSE	5JAGZM	25998394	0.58255	0.0313543	outcome	TRUE	reported	textfile	25979030	0.05566	3656	20	5.07002e-06	ebi-a-GCST90001825	|| id:ebi-a-GCST90001825	TRUE	reported	igd	2	TRUE	0.00567711	20.8626	44.7246
		rs709589	T	C	T	C	-0.6238	-0.0745107	0.4557	0.488073	FALSE	FALSE	FALSE	5JAGZM	105840505	0.000680973	0.0219334	outcome	TRUE	reported	textfile	106306841	0.03019	3656	14	9.24698e-90	ebi-a-GCST90001825	|| id:ebi-a-GCST90001825	TRUE	reported	igd	2	TRUE	0.104566	426.704	44.7246
		rs7143148	C	T	C	T	-0.1258	-0.0176538	0.3118	0.23411	FALSE	FALSE	FALSE	5JAGZM	105461096	0.470569	0.0244664	outcome	TRUE	reported	textfile	105927433	0.02683	3656	14	2.83002e-06	ebi-a-GCST90001825	|| id:ebi-a-GCST90001825	TRUE	reported	igd	2	TRUE	0.00597737	21.9726	44.7246
		rs72715996	A	G	A	G	-0.2377	-0.0592049	0.0863	0.235105	FALSE	FALSE	FALSE	5JAGZM	104811613	0.0189078	0.0252221	outcome	TRUE	reported	textfile	105277950	0.04494	3656	14	1.302e-07	ebi-a-GCST90001825	|| id:ebi-a-GCST90001825	TRUE	reported	igd	2	TRUE	0.00759408	27.9611	44.7246
		rs72819694	T	C	T	C	-0.4217	0.00870199	0.0185	0.15701	FALSE	FALSE	FALSE	5JAGZM	82845780	0.755995	0.0280038	outcome	TRUE	reported	textfile	84605536	0.09178	3656	10	4.47497e-06	ebi-a-GCST90001825	|| id:ebi-a-GCST90001825	TRUE	reported	igd	2	TRUE	0.00574122	21.0996	44.7246
		rs77606890	A	G	A	G	0.3627	0.0491946	0.0245	0.0367625	FALSE	FALSE	FALSE	5JAGZM	74743137	0.382805	0.0563681	outcome	TRUE	reported	textfile	74792288	0.08114	3656	3	8.0809e-06	ebi-a-GCST90001825	|| id:ebi-a-GCST90001825	TRUE	reported	igd	2	TRUE	0.00543565	19.9704	44.7246
		rs78102093	G	A	G	A	-0.2888	0.0106687	0.0406	0.0204619	FALSE	FALSE	FALSE	5JAGZM	12649375	0.880664	0.0710643	outcome	TRUE	reported	textfile	12691374	0.06443	3656	10	7.60501e-06	ebi-a-GCST90001825	|| id:ebi-a-GCST90001825	TRUE	reported	igd	2	TRUE	0.00546552	20.0808	44.7246
		rs79925536	C	T	C	T	-0.333	0.288561	0.0447	0.00391622	FALSE	FALSE	FALSE	5JAGZM	29446195	0.0929608	0.171764	outcome	TRUE	reported	textfile	29413972	0.07205	3656	6	3.93197e-06	ebi-a-GCST90001825	|| id:ebi-a-GCST90001825	TRUE	reported	igd	2	TRUE	0.00580877	21.3493	44.7246
		rs9443423	T	G	T	G	-0.1633	0.00843905	0.1752	0.343644	FALSE	FALSE	FALSE	5JAGZM	77596787	0.695437	0.0215564	outcome	TRUE	reported	textfile	78306504	0.03348	3656	6	1.12001e-06	ebi-a-GCST90001825	|| id:ebi-a-GCST90001825	TRUE	reported	igd	2	TRUE	0.00646515	23.7774	44.7246
		rs9639820	G	A	G	A	0.1551	-0.00279133	0.3917	0.324279	FALSE	FALSE	FALSE	5JAGZM	40055042	0.898597	0.0219042	outcome	TRUE	reported	textfile	40094641	0.02525	3656	7	8.84504e-10	ebi-a-GCST90001825	|| id:ebi-a-GCST90001825	TRUE	reported	igd	2	TRUE	0.0102149	37.7106	44.7246
id1	id2	SNP	effect_allele.exposure	other_allele.exposure	effect_allele.outcome	other_allele.outcome	beta.exposure	beta.outcome	eaf.exposure	eaf.outcome	remove	palindromic	ambiguous	id.outcome	pos.outcome	pval.outcome	se.outcome	outcome	mr_keep.outcome	pval_origin.outcome	data_source.outcome	pval.exposure	samplesize.exposure	chr.exposure	pos.exposure	se.exposure	id.exposure	exposure	mr_keep.exposure	pval_origin.exposure	data_source.exposure	action	mr_keep	R2	f	meanf
ebi-a-GCST90001827	IgD on IgD+	rs11721614	C	T	C	T	0.2168	0.000682421	0.0726	0.290455	FALSE	FALSE	FALSE	dmGzgM	1499026	0.975958	0.0226444	outcome	TRUE	reported	textfile	6.32004e-06	3657	4	1500753	0.04794	ebi-a-GCST90001827	|| id:ebi-a-GCST90001827	TRUE	reported	igd	2	TRUE	0.00556129	20.4402	39.7282
		rs12745074	G	T	G	T	0.2087	0.00133424	0.0805	0.0973706	FALSE	FALSE	FALSE	dmGzgM	7277745	0.969296	0.0346639	outcome	TRUE	reported	textfile	4.01504e-06	3657	1	7337805	0.04521	ebi-a-GCST90001827	|| id:ebi-a-GCST90001827	TRUE	reported	igd	2	TRUE	0.00579332	21.298	39.7282
		rs139534045	G	C	G	C	0.5063	0.0446593	0.0127	0.0278249	FALSE	TRUE	FALSE	dmGzgM	21580575	0.490073	0.0647055	outcome	TRUE	reported	textfile	8.76496e-06	3657	20	21561213	0.1137	ebi-a-GCST90001827	|| id:ebi-a-GCST90001827	TRUE	reported	igd	2	TRUE	0.00539289	19.8179	39.7282
		rs149936983	A	G	A	G	-0.526	-0.199034	0.0112	0.00307016	FALSE	FALSE	FALSE	dmGzgM	142090858	0.292647	0.189136	outcome	TRUE	reported	textfile	7.60992e-06	3657	5	141470423	0.1173	ebi-a-GCST90001827	|| id:ebi-a-GCST90001827	TRUE	reported	igd	2	TRUE	0.00546851	20.0973	39.7282
		rs150521764	C	A	C	A	-0.4925	0.00597426	0.0135	0.00340879	FALSE	FALSE	FALSE	dmGzgM	70047071	0.974478	0.186739	outcome	TRUE	reported	textfile	4.31301e-06	3657	18	67714307	0.107	ebi-a-GCST90001827	|| id:ebi-a-GCST90001827	TRUE	reported	igd	2	TRUE	0.00575985	21.1742	39.7282
		rs2601762	A	G	A	G	0.1201	-0.039371	0.3194	0.175107	FALSE	FALSE	FALSE	dmGzgM	33505752	0.147937	0.0272114	outcome	TRUE	reported	textfile	9.77192e-06	3657	10	33794680	0.02712	ebi-a-GCST90001827	|| id:ebi-a-GCST90001827	TRUE	reported	igd	2	TRUE	0.00533407	19.6006	39.7282
		rs28669075	T	C	T	C	-0.1749	-0.00178983	0.4074	0.371733	FALSE	FALSE	FALSE	dmGzgM	40564322	0.932917	0.0212629	outcome	TRUE	reported	textfile	4.7076e-12	3657	15	40856521	0.02521	ebi-a-GCST90001827	|| id:ebi-a-GCST90001827	TRUE	reported	igd	2	TRUE	0.0129906	48.1057	39.7282
		rs28723652	A	C	A	C	0.3906	0.000779107	0.0442	0.133366	FALSE	FALSE	FALSE	dmGzgM	106187846	0.980756	0.0322993	outcome	TRUE	reported	textfile	1.20099e-07	3657	14	106644507	0.07364	ebi-a-GCST90001827	|| id:ebi-a-GCST90001827	TRUE	reported	igd	2	TRUE	0.00763455	28.119	39.7282
		rs403185	G	A	G	A	-0.119	-0.00669032	0.6392	0.639924	FALSE	FALSE	FALSE	dmGzgM	26619205	0.754401	0.0213856	outcome	TRUE	reported	textfile	7.07701e-06	3657	8	26476721	0.02645	ebi-a-GCST90001827	|| id:ebi-a-GCST90001827	TRUE	reported	igd	2	TRUE	0.00550453	20.2304	39.7282
		rs4968675	T	G	T	G	-0.1296	-0.0105668	0.5781	0.369944	FALSE	FALSE	FALSE	dmGzgM	63937870	0.619365	0.0212719	outcome	TRUE	reported	textfile	2.65797e-07	3657	17	62015230	0.02514	ebi-a-GCST90001827	|| id:ebi-a-GCST90001827	TRUE	reported	igd	2	TRUE	0.00721456	26.5608	39.7282
		rs62175190	T	C	T	C	-0.1342	-0.0366504	0.2268	0.161968	FALSE	FALSE	FALSE	dmGzgM	179708602	0.194579	0.0282546	outcome	TRUE	reported	textfile	7.79202e-06	3657	2	180573329	0.02996	ebi-a-GCST90001827	|| id:ebi-a-GCST90001827	TRUE	reported	igd	2	TRUE	0.00545658	20.0532	39.7282
		rs6476402	A	G	A	G	-0.112	0.0171236	0.4445	0.278742	FALSE	FALSE	FALSE	dmGzgM	33148554	0.454662	0.0229027	outcome	TRUE	reported	textfile	9.97907e-06	3657	9	33148552	0.02531	ebi-a-GCST90001827	|| id:ebi-a-GCST90001827	TRUE	reported	igd	2	TRUE	0.00532608	19.5711	39.7282
		rs68173597	A	G	A	G	-0.1784	-0.022658	0.1106	0.121657	FALSE	FALSE	FALSE	dmGzgM	19628284	0.470088	0.0313677	outcome	TRUE	reported	textfile	7.97903e-06	3657	21	21000598	0.0399	ebi-a-GCST90001827	|| id:ebi-a-GCST90001827	TRUE	reported	igd	2	TRUE	0.0054369	19.9805	39.7282
		rs709589	T	C	T	C	-0.5948	-0.0745107	0.4557	0.488073	FALSE	FALSE	FALSE	dmGzgM	105840505	0.000680973	0.0219334	outcome	TRUE	reported	textfile	5.06407e-81	3657	14	106306841	0.03043	ebi-a-GCST90001827	|| id:ebi-a-GCST90001827	TRUE	reported	igd	2	TRUE	0.0945926	381.857	39.7282
		rs72715996	A	G	A	G	-0.2418	-0.0592049	0.0863	0.235105	FALSE	FALSE	FALSE	dmGzgM	104811613	0.0189078	0.0252221	outcome	TRUE	reported	textfile	8.36296e-08	3657	14	105277950	0.04504	ebi-a-GCST90001827	|| id:ebi-a-GCST90001827	TRUE	reported	igd	2	TRUE	0.00781955	28.8057	39.7282
		rs73192651	T	C	T	C	-0.4556	0.0541845	0.0198	0.0167309	FALSE	FALSE	FALSE	dmGzgM	49638749	0.487051	0.0779625	outcome	TRUE	reported	textfile	5.16095e-07	3657	13	50212885	0.09059	ebi-a-GCST90001827	|| id:ebi-a-GCST90001827	TRUE	reported	igd	2	TRUE	0.00686892	25.2795	39.7282
		rs737562	T	A	T	A	0.1186	0.0255551	0.5655	0.597039	FALSE	TRUE	TRUE	dmGzgM	62983978	0.221855	0.0209192	outcome	TRUE	reported	textfile	2.877e-06	3657	15	63276177	0.02531	ebi-a-GCST90001827	|| id:ebi-a-GCST90001827	TRUE	reported	igd	2	FALSE	0.00596843	21.9456	39.7282
		rs74322648	A	G	A	G	-0.3983	-0.00894862	0.0217	0.0817499	FALSE	FALSE	FALSE	dmGzgM	19598219	0.813022	0.037833	outcome	TRUE	reported	textfile	4.39602e-06	3657	6	19598450	0.08661	ebi-a-GCST90001827	|| id:ebi-a-GCST90001827	TRUE	reported	igd	2	TRUE	0.00574983	21.1372	39.7282
		rs75459915	A	G	A	G	0.1524	-0.00641482	0.1669	0.204335	FALSE	FALSE	FALSE	dmGzgM	24247577	0.802489	0.0256462	outcome	TRUE	reported	textfile	7.50205e-06	3657	12	24400511	0.03398	ebi-a-GCST90001827	|| id:ebi-a-GCST90001827	TRUE	reported	igd	2	TRUE	0.00547036	20.1041	39.7282
		rs79925536	C	T	C	T	-0.3496	0.288561	0.0447	0.00391622	FALSE	FALSE	FALSE	dmGzgM	29446195	0.0929608	0.171764	outcome	TRUE	reported	textfile	1.302e-06	3657	6	29413972	0.07212	ebi-a-GCST90001827	|| id:ebi-a-GCST90001827	TRUE	reported	igd	2	TRUE	0.00638447	23.4852	39.7282
		rs809558	T	C	T	C	-0.1287	0.00354858	0.6077	0.679602	FALSE	FALSE	FALSE	dmGzgM	39971751	0.871844	0.0219976	outcome	TRUE	reported	textfile	3.94403e-07	3657	7	40011350	0.02533	ebi-a-GCST90001827	|| id:ebi-a-GCST90001827	TRUE	reported	igd	2	TRUE	0.00700982	25.8017	39.7282
		rs9443423	T	G	T	G	-0.1522	0.00843905	0.1751	0.343644	FALSE	FALSE	FALSE	dmGzgM	77596787	0.695437	0.0215564	outcome	TRUE	reported	textfile	5.886e-06	3657	6	78306504	0.03356	ebi-a-GCST90001827	|| id:ebi-a-GCST90001827	TRUE	reported	igd	2	TRUE	0.00559274	20.5564	39.7282
id1	id2	SNP	effect_allele.exposure	other_allele.exposure	effect_allele.outcome	other_allele.outcome	beta.exposure	beta.outcome	eaf.exposure	eaf.outcome	remove	palindromic	ambiguous	id.outcome	pos.outcome	pval.outcome	se.outcome	outcome	mr_keep.outcome	pval_origin.outcome	data_source.outcome	chr.exposure	se.exposure	pval.exposure	pos.exposure	samplesize.exposure	id.exposure	exposure	mr_keep.exposure	pval_origin.exposure	data_source.exposure	action	mr_keep	R2	f	meanf
ebi-a-GCST90001828	IgD on transitional	rs1037633	G	T	G	T	0.234	-0.0243757	0.124	0.0633891	FALSE	FALSE	FALSE	GoxhsL	23709030	0.567732	0.04266	outcome	TRUE	reported	textfile	3	0.03837	1.18801e-09	23750521	3657	ebi-a-GCST90001828	|| id:ebi-a-GCST90001828	TRUE	reported	igd	2	TRUE	0.0100677	37.1715	35.5619
		rs11047379	G	A	G	A	0.1333	-0.0122658	0.2949	0.358244	FALSE	FALSE	FALSE	GoxhsL	24339827	0.565702	0.0213545	outcome	TRUE	reported	textfile	12	0.02714	9.41001e-07	24492761	3657	ebi-a-GCST90001828	|| id:ebi-a-GCST90001828	TRUE	reported	igd	2	TRUE	0.0065533	24.1103	35.5619
		rs11164796	T	C	T	C	0.1235	-0.0334169	0.5436	0.639747	FALSE	FALSE	FALSE	GoxhsL	92678523	0.119886	0.0214865	outcome	TRUE	reported	textfile	1	0.0259	1.942e-06	93144080	3657	ebi-a-GCST90001828	|| id:ebi-a-GCST90001828	TRUE	reported	igd	2	TRUE	0.00617899	22.7246	35.5619
		rs115835855	C	A	C	A	0.268	-0.245729	0.0479	0.00782038	FALSE	FALSE	FALSE	GoxhsL	130462987	0.0441174	0.122073	outcome	TRUE	reported	textfile	4	0.0578	3.64998e-06	131384142	3657	ebi-a-GCST90001828	|| id:ebi-a-GCST90001828	TRUE	reported	igd	2	TRUE	0.00584445	21.487	35.5619
		rs117309996	C	T	C	T	0.3995	0.0575163	0.0246	0.0186439	FALSE	FALSE	FALSE	GoxhsL	60932303	0.453833	0.0767867	outcome	TRUE	reported	textfile	17	0.08554	3.111e-06	59009664	3657	ebi-a-GCST90001828	|| id:ebi-a-GCST90001828	TRUE	reported	igd	2	TRUE	0.00592908	21.8001	35.5619
		rs118108236	T	C	T	C	0.3864	0.0184678	0.0223	0.0504581	FALSE	FALSE	FALSE	GoxhsL	93528347	0.691269	0.0465027	outcome	TRUE	reported	textfile	6	0.08288	3.24496e-06	94238065	3657	ebi-a-GCST90001828	|| id:ebi-a-GCST90001828	TRUE	reported	igd	2	TRUE	0.00590849	21.7239	35.5619
		rs118171108	C	G	C	G	0.3961	0.0346066	0.0242	0.00951016	FALSE	TRUE	FALSE	GoxhsL	3950686	0.749873	0.108551	outcome	TRUE	reported	textfile	17	0.08107	1.075e-06	3853980	3657	ebi-a-GCST90001828	|| id:ebi-a-GCST90001828	TRUE	reported	igd	2	TRUE	0.00648543	23.859	35.5619
		rs138793837	C	T	C	T	0.4011	0.061389	0.0194	0.00321696	FALSE	FALSE	FALSE	GoxhsL	161016017	0.756969	0.198373	outcome	TRUE	reported	textfile	4	0.08843	5.92693e-06	161937169	3657	ebi-a-GCST90001828	|| id:ebi-a-GCST90001828	TRUE	reported	igd	2	TRUE	0.00559429	20.5621	35.5619
		rs1392916	T	C	T	C	0.1118	0.00792157	0.5268	0.493166	FALSE	FALSE	FALSE	GoxhsL	73808479	0.699354	0.0205119	outcome	TRUE	reported	textfile	6	0.02484	7.01601e-06	74518202	3657	ebi-a-GCST90001828	|| id:ebi-a-GCST90001828	TRUE	reported	igd	2	TRUE	0.00550879	20.2462	35.5619
		rs142817955	A	G	A	G	-1.195	0.17372	0.0023	0.00279092	FALSE	FALSE	FALSE	GoxhsL	33864147	0.373519	0.195213	outcome	TRUE	reported	textfile	7	0.2497	1.77799e-06	33903759	3657	ebi-a-GCST90001828	|| id:ebi-a-GCST90001828	TRUE	reported	igd	2	TRUE	0.0062239	22.8908	35.5619
		rs142881434	T	A	T	A	-0.4014	-0.120831	0.0272	0.00362214	FALSE	TRUE	FALSE	GoxhsL	106673264	0.538176	0.196289	outcome	TRUE	reported	textfile	14	0.08521	2.56201e-06	107129280	3657	ebi-a-GCST90001828	|| id:ebi-a-GCST90001828	TRUE	reported	igd	2	TRUE	0.00603144	22.1787	35.5619
		rs16852581	C	T	C	T	-0.1236	-0.0346641	0.308	0.441427	FALSE	FALSE	FALSE	GoxhsL	168702044	0.093808	0.0206871	outcome	TRUE	reported	textfile	3	0.02686	4.37905e-06	168419832	3657	ebi-a-GCST90001828	|| id:ebi-a-GCST90001828	TRUE	reported	igd	2	TRUE	0.00575695	21.1635	35.5619
		rs200474	A	G	A	G	-0.1677	-0.07013	0.3117	0.133448	FALSE	FALSE	FALSE	GoxhsL	27799862	0.0206776	0.0303092	outcome	TRUE	reported	textfile	6	0.02967	1.717e-08	27767640	3657	ebi-a-GCST90001828	|| id:ebi-a-GCST90001828	TRUE	reported	igd	2	TRUE	0.00866021	31.9296	35.5619
		rs2018404	T	C	T	C	-0.2444	0.007163	0.1325	0.186496	FALSE	FALSE	FALSE	GoxhsL	105229109	0.791407	0.0270829	outcome	TRUE	reported	textfile	14	0.0376	9.13903e-11	105695446	3657	ebi-a-GCST90001828	|| id:ebi-a-GCST90001828	TRUE	reported	igd	2	TRUE	0.0114212	42.2269	35.5619
		rs2322165	G	T	G	T	0.1836	-0.0298819	0.8977	0.901994	FALSE	FALSE	FALSE	GoxhsL	71845922	0.383081	0.0342591	outcome	TRUE	reported	textfile	3	0.04056	6.21398e-06	71895073	3657	ebi-a-GCST90001828	|| id:ebi-a-GCST90001828	TRUE	reported	igd	2	TRUE	0.00557183	20.4791	35.5619
		rs2819081	T	C	T	C	-0.1315	-0.00605795	0.7698	0.762536	FALSE	FALSE	FALSE	GoxhsL	156592377	0.801983	0.0241563	outcome	TRUE	reported	textfile	6	0.02949	8.51393e-06	156913511	3657	ebi-a-GCST90001828	|| id:ebi-a-GCST90001828	TRUE	reported	igd	2	TRUE	0.00540782	19.873	35.5619
		rs34574485	G	A	G	A	-0.1258	-0.0204753	0.3927	0.437087	FALSE	FALSE	FALSE	GoxhsL	38587727	0.341265	0.0215152	outcome	TRUE	reported	textfile	9	0.02615	1.57e-06	38587724	3657	ebi-a-GCST90001828	|| id:ebi-a-GCST90001828	TRUE	reported	igd	2	TRUE	0.00628859	23.1302	35.5619
		rs3915868	G	A	G	A	-0.1199	0.0409957	0.3983	0.234034	FALSE	FALSE	FALSE	GoxhsL	8812253	0.088481	0.024066	outcome	TRUE	reported	textfile	11	0.0259	3.76903e-06	8833800	3657	ebi-a-GCST90001828	|| id:ebi-a-GCST90001828	TRUE	reported	igd	2	TRUE	0.00582608	21.4191	35.5619
		rs4849052	C	T	C	T	-0.2077	0.0127376	0.9222	0.983719	FALSE	FALSE	FALSE	GoxhsL	112191101	0.880567	0.0847762	outcome	TRUE	reported	textfile	2	0.04641	7.88697e-06	112948678	3657	ebi-a-GCST90001828	|| id:ebi-a-GCST90001828	TRUE	reported	igd	2	TRUE	0.00544694	20.0176	35.5619
		rs55871547	G	C	G	C	0.2309	0.0160542	0.2752	0.217322	FALSE	TRUE	FALSE	GoxhsL	2314717	0.521021	0.0250153	outcome	TRUE	reported	textfile	7	0.0279	1.75995e-16	2354352	3657	ebi-a-GCST90001828	|| id:ebi-a-GCST90001828	TRUE	reported	igd	2	TRUE	0.0183847	68.4545	35.5619
		rs58758530	T	C	T	C	-0.372	-0.00125439	0.0237	0.0945933	FALSE	FALSE	FALSE	GoxhsL	181748141	0.971528	0.0351448	outcome	TRUE	reported	textfile	3	0.08039	3.83804e-06	181465929	3657	ebi-a-GCST90001828	|| id:ebi-a-GCST90001828	TRUE	reported	igd	2	TRUE	0.00582132	21.4015	35.5619
		rs646935	C	G	C	G	0.1329	-0.0141456	0.2978	0.30324	FALSE	TRUE	FALSE	GoxhsL	167712168	0.532905	0.0226847	outcome	TRUE	reported	textfile	6	0.0275	1.40602e-06	168112848	3657	ebi-a-GCST90001828	|| id:ebi-a-GCST90001828	TRUE	reported	igd	2	TRUE	0.00634592	23.3425	35.5619
		rs6998850	G	A	G	A	0.1231	0.0180333	0.3018	0.286759	FALSE	FALSE	FALSE	GoxhsL	60935469	0.426054	0.0226559	outcome	TRUE	reported	textfile	8	0.02716	6.04102e-06	61848028	3657	ebi-a-GCST90001828	|| id:ebi-a-GCST90001828	TRUE	reported	igd	2	TRUE	0.00558597	20.5314	35.5619
		rs709589	T	C	T	C	-0.5713	-0.0745107	0.4557	0.488073	FALSE	FALSE	FALSE	GoxhsL	105840505	0.000680973	0.0219334	outcome	TRUE	reported	textfile	14	0.03022	3.99577e-76	106306841	3657	ebi-a-GCST90001828	|| id:ebi-a-GCST90001828	TRUE	reported	igd	2	TRUE	0.0890267	357.192	35.5619
		rs7184473	C	T	C	T	-0.1446	0.0371843	0.1773	0.128386	FALSE	FALSE	FALSE	GoxhsL	17638768	0.232084	0.0311164	outcome	TRUE	reported	textfile	16	0.03258	9.28304e-06	17732625	3657	ebi-a-GCST90001828	|| id:ebi-a-GCST90001828	TRUE	reported	igd	2	TRUE	0.00535768	19.6878	35.5619
		rs72919056	A	T	A	T	0.4959	0.428478	0.0164	0.000302656	FALSE	TRUE	FALSE	GoxhsL	101780475	0.491999	0.623573	outcome	TRUE	reported	textfile	4	0.0969	3.25402e-07	102701632	3657	ebi-a-GCST90001828	|| id:ebi-a-GCST90001828	TRUE	reported	igd	2	TRUE	0.00711077	26.176	35.5619
		rs76714110	A	G	A	G	0.157	0.00254245	0.1676	0.0901985	FALSE	FALSE	FALSE	GoxhsL	128117762	0.943711	0.0360088	outcome	TRUE	reported	textfile	9	0.03354	2.94897e-06	130880041	3657	ebi-a-GCST90001828	|| id:ebi-a-GCST90001828	TRUE	reported	igd	2	TRUE	0.00595599	21.8996	35.5619
		rs775001	C	A	C	A	0.1161	-0.0132245	0.5252	0.550555	FALSE	FALSE	FALSE	GoxhsL	24282042	0.522397	0.0206745	outcome	TRUE	reported	textfile	12	0.02493	3.287e-06	24434976	3657	ebi-a-GCST90001828	|| id:ebi-a-GCST90001828	TRUE	reported	igd	2	TRUE	0.00589559	21.6762	35.5619
		rs79924684	C	T	C	T	0.2264	0.0450861	0.0715	0.0899199	FALSE	FALSE	FALSE	GoxhsL	143993965	0.204567	0.0355387	outcome	TRUE	reported	textfile	6	0.04846	3.07801e-06	144315102	3657	ebi-a-GCST90001828	|| id:ebi-a-GCST90001828	TRUE	reported	igd	2	TRUE	0.00593303	21.8147	35.5619
		rs9369356	G	T	G	T	0.7259	-0.0244921	0.0066	0.0426783	FALSE	FALSE	FALSE	GoxhsL	42271161	0.637062	0.051911	outcome	TRUE	reported	textfile	6	0.1561	3.45398e-06	42238899	3657	ebi-a-GCST90001828	|| id:ebi-a-GCST90001828	TRUE	reported	igd	2	TRUE	0.00587844	21.6128	35.5619
		rs9614208	A	G	A	G	0.1113	0.0250568	0.4799	0.291903	FALSE	FALSE	FALSE	GoxhsL	44172198	0.268661	0.0226522	outcome	TRUE	reported	textfile	22	0.02511	9.70599e-06	44568078	3657	ebi-a-GCST90001828	|| id:ebi-a-GCST90001828	TRUE	reported	igd	2	TRUE	0.00534374	19.6363	35.5619
id1	id2	SNP	effect_allele.exposure	other_allele.exposure	effect_allele.outcome	other_allele.outcome	beta.exposure	beta.outcome	eaf.exposure	eaf.outcome	remove	palindromic	ambiguous	id.outcome	pos.outcome	pval.outcome	se.outcome	outcome	mr_keep.outcome	pval_origin.outcome	data_source.outcome	chr.exposure	pos.exposure	pval.exposure	samplesize.exposure	se.exposure	id.exposure	exposure	mr_keep.exposure	pval_origin.exposure	data_source.exposure	action	mr_keep	R2	f	meanf
ebi-a-GCST90001846	CD3 on CM CD8br	rs111281575	C	G	C	G	0.3212	-0.125594	0.0529	0.0369092	FALSE	TRUE	FALSE	JNBtPY	166768614	0.0217741	0.0547422	outcome	TRUE	reported	textfile	1	166737851	1.629e-07	2910	0.06118	ebi-a-GCST90001846	|| id:ebi-a-GCST90001846	TRUE	reported	igd	2	TRUE	0.00938307	27.5444	37.0828
		rs12133696	A	G	A	G	0.1283	-0.00544241	0.3034	0.30889	FALSE	FALSE	FALSE	JNBtPY	165092963	0.807419	0.0223272	outcome	TRUE	reported	textfile	1	165062200	8.52609e-06	2910	0.02876	ebi-a-GCST90001846	|| id:ebi-a-GCST90001846	TRUE	reported	igd	2	TRUE	0.00679239	19.8874	37.0828
		rs12986020	A	G	A	G	0.1288	0.0195929	0.2976	0.379719	FALSE	FALSE	FALSE	JNBtPY	36168727	0.354957	0.0211811	outcome	TRUE	reported	textfile	19	36659629	7.83105e-06	2910	0.02877	ebi-a-GCST90001846	|| id:ebi-a-GCST90001846	TRUE	reported	igd	2	TRUE	0.00684035	20.0287	37.0828
		rs141851092	A	T	A	T	0.635	-0.101434	0.0115	0.0111241	FALSE	TRUE	FALSE	JNBtPY	177903696	0.324016	0.10285	outcome	TRUE	reported	textfile	4	178824850	6.91799e-07	2910	0.1277	ebi-a-GCST90001846	|| id:ebi-a-GCST90001846	TRUE	reported	igd	2	TRUE	0.00842554	24.7097	37.0828
		rs146936815	T	C	T	C	-0.3178	0.0761243	0.0344	0.0310161	FALSE	FALSE	FALSE	JNBtPY	67722517	0.203873	0.0599123	outcome	TRUE	reported	textfile	11	67489988	8.98194e-06	2910	0.07144	ebi-a-GCST90001846	|| id:ebi-a-GCST90001846	TRUE	reported	igd	2	TRUE	0.00675443	19.7754	37.0828
		rs1723018	G	A	G	A	0.4235	-0.0215923	0.4562	0.268708	FALSE	FALSE	FALSE	JNBtPY	167464183	0.352374	0.0232177	outcome	TRUE	reported	textfile	1	167433420	9.83785e-58	2910	0.02586	ebi-a-GCST90001846	|| id:ebi-a-GCST90001846	TRUE	reported	igd	2	TRUE	0.0843858	268.01	37.0828
		rs192330157	T	A	T	A	-0.6618	0.133548	0.0084	0.01859	FALSE	TRUE	FALSE	JNBtPY	160436363	0.0766955	0.0754427	outcome	TRUE	reported	textfile	4	161357515	5.48896e-06	2910	0.1453	ebi-a-GCST90001846	|| id:ebi-a-GCST90001846	TRUE	reported	igd	2	TRUE	0.00707855	20.7312	37.0828
		rs2156444	G	C	G	C	-0.1355	0.00792473	0.2859	0.373579	FALSE	TRUE	FALSE	JNBtPY	123304872	0.710392	0.0213414	outcome	TRUE	reported	textfile	11	123175580	4.77595e-06	2910	0.02957	ebi-a-GCST90001846	|| id:ebi-a-GCST90001846	TRUE	reported	igd	2	TRUE	0.00716408	20.9835	37.0828
		rs34597764	A	G	A	G	-0.3427	0.0139885	0.0325	0.137748	FALSE	FALSE	FALSE	JNBtPY	95503237	0.635899	0.0295464	outcome	TRUE	reported	textfile	10	97262994	6.50205e-06	2910	0.07585	ebi-a-GCST90001846	|| id:ebi-a-GCST90001846	TRUE	reported	igd	2	TRUE	0.00696607	20.3994	37.0828
		rs3809841	T	G	T	C	-0.1241	0.128814	0.3696	0.0119651	TRUE	FALSE	FALSE	JNBtPY	6121466	0.191546	0.0986306	outcome	TRUE	reported	textfile	17	6024786	9.26894e-06	2910	0.02794	ebi-a-GCST90001846	|| id:ebi-a-GCST90001846	TRUE	reported	igd	2	FALSE	0.00673385	19.7148	37.0828
		rs4814102	A	G	A	G	0.4083	-0.00591162	0.9782	0.968263	FALSE	FALSE	FALSE	JNBtPY	1311284	0.92134	0.0598668	outcome	TRUE	reported	textfile	20	1291928	3.46003e-06	2910	0.08781	ebi-a-GCST90001846	|| id:ebi-a-GCST90001846	TRUE	reported	igd	2	TRUE	0.00737502	21.6059	37.0828
		rs59436607	T	C	T	C	-0.247	0.0114813	0.0627	0.230974	FALSE	FALSE	FALSE	JNBtPY	21174024	0.634522	0.0241522	outcome	TRUE	reported	textfile	19	21356827	7.15797e-06	2910	0.05493	ebi-a-GCST90001846	|| id:ebi-a-GCST90001846	TRUE	reported	igd	2	TRUE	0.0069004	20.2058	37.0828
		rs61814886	A	G	A	G	0.254	-0.0240687	0.1062	0.108345	FALSE	FALSE	FALSE	JNBtPY	167167168	0.466959	0.0330871	outcome	TRUE	reported	textfile	1	167136405	4.21202e-09	2910	0.04309	ebi-a-GCST90001846	|| id:ebi-a-GCST90001846	TRUE	reported	igd	2	TRUE	0.0117996	34.7229	37.0828
		rs62029957	A	G	A	G	0.2298	-0.099727	0.1089	0.0209684	FALSE	FALSE	FALSE	JNBtPY	50179257	0.16404	0.071663	outcome	TRUE	reported	textfile	16	50213168	6.50804e-08	2910	0.04242	ebi-a-GCST90001846	|| id:ebi-a-GCST90001846	TRUE	reported	igd	2	TRUE	0.00998408	29.3265	37.0828
		rs7710248	C	T	C	T	-0.1275	0.013384	0.6569	0.459818	FALSE	FALSE	FALSE	JNBtPY	178767668	0.518065	0.0207076	outcome	TRUE	reported	textfile	5	178194669	4.61403e-06	2910	0.02778	ebi-a-GCST90001846	|| id:ebi-a-GCST90001846	TRUE	reported	igd	2	TRUE	0.00718672	21.0503	37.0828
		rs79117150	A	G	A	G	0.2176	-0.0726788	0.0849	0.0335047	FALSE	FALSE	FALSE	JNBtPY	100183355	0.198028	0.0564631	outcome	TRUE	reported	textfile	14	100649692	6.37104e-06	2910	0.04812	ebi-a-GCST90001846	|| id:ebi-a-GCST90001846	TRUE	reported	igd	2	TRUE	0.00697802	20.4347	37.0828
		rs8024202	A	G	A	G	-0.125	-0.00627397	0.3679	0.283532	FALSE	FALSE	FALSE	JNBtPY	96791429	0.783469	0.022831	outcome	TRUE	reported	textfile	15	97334659	4.11301e-06	2910	0.02709	ebi-a-GCST90001846	|| id:ebi-a-GCST90001846	TRUE	reported	igd	2	TRUE	0.00726345	21.2767	37.0828
id1	id2	SNP	effect_allele.exposure	other_allele.exposure	effect_allele.outcome	other_allele.outcome	beta.exposure	beta.outcome	eaf.exposure	eaf.outcome	remove	palindromic	ambiguous	id.outcome	pos.outcome	pval.outcome	se.outcome	outcome	mr_keep.outcome	pval_origin.outcome	data_source.outcome	chr.exposure	samplesize.exposure	pos.exposure	pval.exposure	se.exposure	id.exposure	exposure	mr_keep.exposure	pval_origin.exposure	data_source.exposure	action	mr_keep	R2	f	meanf
ebi-a-GCST90001871	HVEM on T cell	rs10008912	G	A	G	A	0.1962	-0.00551887	0.5754	0.475268	FALSE	FALSE	FALSE	vp6lSd	7146342	0.792244	0.0209527	outcome	TRUE	reported	textfile	4	1247	7148069	3.91697e-06	0.04231	ebi-a-GCST90001871	|| id:ebi-a-GCST90001871	TRUE	reported	igd	2	TRUE	0.016952	21.4692	22.7586
		rs10747856	G	A	G	A	0.1824	-0.00130954	0.5225	0.477223	FALSE	FALSE	FALSE	vp6lSd	59868335	0.949413	0.0206408	outcome	TRUE	reported	textfile	12	1247	60262116	5.98398e-06	0.04013	ebi-a-GCST90001871	|| id:ebi-a-GCST90001871	TRUE	reported	igd	2	TRUE	0.016297	20.626	22.7586
		rs11212429	T	C	T	C	-1.345	-0.25837	0.0064	0.00672634	FALSE	FALSE	FALSE	vp6lSd	107890956	0.0390355	0.125191	outcome	TRUE	reported	textfile	11	1247	107761682	1.73101e-07	0.256	ebi-a-GCST90001871	|| id:ebi-a-GCST90001871	TRUE	reported	igd	2	TRUE	0.0216566	27.5593	22.7586
		rs114178658	G	A	G	A	0.2853	-0.00617184	0.1091	0.0402729	FALSE	FALSE	FALSE	vp6lSd	35186703	0.90954	0.0543207	outcome	TRUE	reported	textfile	4	1247	35188325	8.84301e-06	0.06394	ebi-a-GCST90001871	|| id:ebi-a-GCST90001871	TRUE	reported	igd	2	TRUE	0.0157149	19.8775	22.7586
		rs116783256	T	C	T	C	0.295	0.0215539	0.1127	0.0603484	FALSE	FALSE	FALSE	vp6lSd	209075533	0.619577	0.043416	outcome	TRUE	reported	textfile	2	1247	209940257	8.88792e-06	0.06613	ebi-a-GCST90001871	|| id:ebi-a-GCST90001871	TRUE	reported	igd	2	TRUE	0.0157074	19.8678	22.7586
		rs12284339	A	G	A	G	-1.363	-0.0897213	0.0048	0.0124568	FALSE	FALSE	FALSE	vp6lSd	107828833	0.340533	0.0941351	outcome	TRUE	reported	textfile	11	1247	107699559	3.30202e-06	0.2918	ebi-a-GCST90001871	|| id:ebi-a-GCST90001871	TRUE	reported	igd	2	TRUE	0.0171958	21.7833	22.7586
		rs12818999	A	G	A	G	0.4837	-0.0487166	0.0365	0.0501344	FALSE	FALSE	FALSE	vp6lSd	5024050	0.304903	0.0474832	outcome	TRUE	reported	textfile	12	1247	5133216	5.59706e-06	0.106	ebi-a-GCST90001871	|| id:ebi-a-GCST90001871	TRUE	reported	igd	2	TRUE	0.0164241	20.7895	22.7586
		rs140639767	A	C	A	C	-0.7914	-0.153944	0.0124	0.00442579	FALSE	FALSE	FALSE	vp6lSd	147526215	0.359244	0.167913	outcome	TRUE	reported	textfile	1	1247	146998040	9.66807e-06	0.1781	ebi-a-GCST90001871	|| id:ebi-a-GCST90001871	TRUE	reported	igd	2	TRUE	0.0155874	19.7137	22.7586
		rs1499672	G	A	G	A	-0.194	-0.0268554	0.5978	0.543682	FALSE	FALSE	FALSE	vp6lSd	55571956	0.192726	0.0206174	outcome	TRUE	reported	textfile	1	1247	56037629	4.47899e-06	0.04209	ebi-a-GCST90001871	|| id:ebi-a-GCST90001871	TRUE	reported	igd	2	TRUE	0.0167511	21.2104	22.7586
		rs1552721	C	G	C	G	-0.4352	0.0793461	0.0497	0.0651518	FALSE	TRUE	FALSE	vp6lSd	6979137	0.0600302	0.0421924	outcome	TRUE	reported	textfile	11	1247	7000368	4.52002e-06	0.09448	ebi-a-GCST90001871	|| id:ebi-a-GCST90001871	TRUE	reported	igd	2	TRUE	0.0167303	21.1837	22.7586
		rs1886730	C	T	C	T	0.2864	-0.00914222	0.5778	0.479704	FALSE	FALSE	FALSE	vp6lSd	2557169	0.65691	0.0205821	outcome	TRUE	reported	textfile	1	1247	2488608	7.00164e-13	0.03948	ebi-a-GCST90001871	|| id:ebi-a-GCST90001871	TRUE	reported	igd	2	TRUE	0.0404924	52.5406	22.7586
		rs2246952	G	A	G	A	0.279	-0.00185273	0.1371	0.0895074	FALSE	FALSE	FALSE	vp6lSd	69022836	0.958981	0.0360226	outcome	TRUE	reported	textfile	10	1247	70782592	1.84701e-06	0.05822	ebi-a-GCST90001871	|| id:ebi-a-GCST90001871	TRUE	reported	igd	2	TRUE	0.0180831	22.928	22.7586
		rs2731518	A	G	A	G	0.1923	0.0239029	0.6135	0.498335	FALSE	FALSE	FALSE	vp6lSd	1855011	0.244994	0.02056	outcome	TRUE	reported	textfile	3	1247	1896695	9.23294e-06	0.04318	ebi-a-GCST90001871	|| id:ebi-a-GCST90001871	TRUE	reported	igd	2	TRUE	0.0156557	19.8014	22.7586
		rs3138035	T	C	T	C	0.2134	0.0303948	0.2979	0.406765	FALSE	FALSE	FALSE	vp6lSd	34318930	0.146795	0.0209482	outcome	TRUE	reported	textfile	17	1247	32645949	1.42298e-06	0.04403	ebi-a-GCST90001871	|| id:ebi-a-GCST90001871	TRUE	reported	igd	2	TRUE	0.0184893	23.4528	22.7586
		rs313856	C	T	C	T	0.2265	0.0368683	0.7522	0.696584	FALSE	FALSE	FALSE	vp6lSd	46795006	0.0983354	0.0223042	outcome	TRUE	reported	textfile	19	1247	47298263	2.35603e-06	0.04776	ebi-a-GCST90001871	|| id:ebi-a-GCST90001871	TRUE	reported	igd	2	TRUE	0.0177165	22.4549	22.7586
		rs62140870	G	A	G	A	-0.6421	-0.0216626	0.02	0.031412	FALSE	FALSE	FALSE	vp6lSd	47486782	0.713175	0.0589306	outcome	TRUE	reported	textfile	2	1247	47713921	8.81901e-06	0.1439	ebi-a-GCST90001871	|| id:ebi-a-GCST90001871	TRUE	reported	igd	2	TRUE	0.0157158	19.8786	22.7586
		rs6577804	C	T	C	T	-0.1933	-0.0361822	0.3741	0.472534	FALSE	FALSE	FALSE	vp6lSd	137510621	0.0805137	0.0207026	outcome	TRUE	reported	textfile	8	1247	138522864	6.1e-06	0.04255	ebi-a-GCST90001871	|| id:ebi-a-GCST90001871	TRUE	reported	igd	2	TRUE	0.0162806	20.6048	22.7586
		rs73049692	C	T	C	T	-0.3789	-0.023131	0.0593	0.0629056	FALSE	FALSE	FALSE	vp6lSd	51492094	0.583839	0.0422263	outcome	TRUE	reported	textfile	19	1247	51995348	7.32099e-06	0.08413	ebi-a-GCST90001871	|| id:ebi-a-GCST90001871	TRUE	reported	igd	2	TRUE	0.0160057	20.2512	22.7586
		rs7731342	T	C	T	C	0.3429	0.085031	0.0798	0.0894649	FALSE	FALSE	FALSE	vp6lSd	105214210	0.0191073	0.0362849	outcome	TRUE	reported	textfile	5	1247	104549911	7.58106e-06	0.07627	ebi-a-GCST90001871	|| id:ebi-a-GCST90001871	TRUE	reported	igd	2	TRUE	0.0159506	20.1804	22.7586
		rs7738988	A	C	A	C	0.2264	0.0253462	0.751	0.761305	FALSE	FALSE	FALSE	vp6lSd	83050984	0.292585	0.0240827	outcome	TRUE	reported	textfile	6	1247	83760703	1.736e-06	0.04713	ebi-a-GCST90001871	|| id:ebi-a-GCST90001871	TRUE	reported	igd	2	TRUE	0.0181689	23.0389	22.7586
		rs78389375	T	C	T	C	-0.5153	-0.31789	0.0357	0.00113633	FALSE	FALSE	FALSE	vp6lSd	81531645	0.283896	0.296648	outcome	TRUE	reported	textfile	7	1247	81160961	2.249e-06	0.1084	ebi-a-GCST90001871	|| id:ebi-a-GCST90001871	TRUE	reported	igd	2	TRUE	0.017799	22.5613	22.7586
		rs79388518	C	T	C	T	-0.5518	-0.0208693	0.0329	0.00608517	FALSE	FALSE	FALSE	vp6lSd	1705001	0.876866	0.13469	outcome	TRUE	reported	textfile	18	1247	1705002	3.80198e-06	0.1189	ebi-a-GCST90001871	|| id:ebi-a-GCST90001871	TRUE	reported	igd	2	TRUE	0.0169784	21.5032	22.7586
		rs9870329	T	C	T	C	0.4262	0.0682964	0.0541	0.0325303	FALSE	FALSE	FALSE	vp6lSd	126383266	0.249567	0.0593159	outcome	TRUE	reported	textfile	3	1247	126102109	7.61693e-06	0.09482	ebi-a-GCST90001871	|| id:ebi-a-GCST90001871	TRUE	reported	igd	2	TRUE	0.0159434	20.1711	22.7586
id1	id2	SNP	effect_allele.exposure	other_allele.exposure	effect_allele.outcome	other_allele.outcome	beta.exposure	beta.outcome	eaf.exposure	eaf.outcome	remove	palindromic	ambiguous	id.outcome	pos.outcome	pval.outcome	se.outcome	outcome	mr_keep.outcome	pval_origin.outcome	data_source.outcome	pos.exposure	samplesize.exposure	pval.exposure	se.exposure	chr.exposure	id.exposure	exposure	mr_keep.exposure	pval_origin.exposure	data_source.exposure	action	mr_keep	R2	f	meanf
ebi-a-GCST90001891	CD28 on CD45RA- CD4 not Treg	rs13390252	G	A	G	A	-0.4805	0.0421062	0.199	0.117344	FALSE	FALSE	FALSE	Z84Qsp	203732006	0.184408	0.0317231	outcome	TRUE	reported	textfile	204596729	2920	5.57442e-45	0.03356	2	ebi-a-GCST90001891	|| id:ebi-a-GCST90001891	TRUE	reported	igd	2	TRUE	0.0655985	204.854	37.7052
		rs2154080	T	C	T	C	0.1296	-0.0211163	0.3651	0.406114	FALSE	FALSE	FALSE	Z84Qsp	128371773	0.31034	0.0208144	outcome	TRUE	reported	textfile	130170037	2920	5.04406e-06	0.02835	10	ebi-a-GCST90001891	|| id:ebi-a-GCST90001891	TRUE	reported	igd	2	TRUE	0.00710598	20.8836	37.7052
		rs28591324	A	G	A	G	0.27	-0.018901	0.0587	0.0986688	FALSE	FALSE	FALSE	Z84Qsp	29417544	0.583366	0.034461	outcome	TRUE	reported	textfile	29419166	2920	6.25403e-06	0.05965	4	ebi-a-GCST90001891	|| id:ebi-a-GCST90001891	TRUE	reported	igd	2	TRUE	0.00696766	20.4743	37.7052
		rs3133072	C	T	C	T	0.1235	-0.00761397	0.5158	0.6158	FALSE	FALSE	FALSE	Z84Qsp	134326735	0.718773	0.0211442	outcome	TRUE	reported	textfile	134196629	2920	5.23396e-06	0.02706	11	ebi-a-GCST90001891	|| id:ebi-a-GCST90001891	TRUE	reported	igd	2	TRUE	0.00708286	20.8152	37.7052
		rs368620678	A	G	A	G	0.5159	-0.0696547	0.0161	0.0950953	FALSE	FALSE	FALSE	Z84Qsp	105314177	0.0544528	0.0362178	outcome	TRUE	reported	textfile	105780514	2920	4.43701e-06	0.1122	14	ebi-a-GCST90001891	|| id:ebi-a-GCST90001891	TRUE	reported	igd	2	TRUE	0.00718835	21.1275	37.7052
		rs45553631	T	C	T	C	0.1355	0.0292983	0.4356	0.250665	FALSE	FALSE	FALSE	Z84Qsp	90271938	0.217991	0.0237833	outcome	TRUE	reported	textfile	90981657	2920	1.20801e-06	0.02785	6	ebi-a-GCST90001891	|| id:ebi-a-GCST90001891	TRUE	reported	igd	2	TRUE	0.00804153	23.6554	37.7052
		rs59639671	T	C	T	C	0.1962	-0.0709153	0.1779	0.052696	FALSE	FALSE	FALSE	Z84Qsp	38776819	0.121002	0.0457346	outcome	TRUE	reported	textfile	39003961	2920	4.69699e-08	0.03583	2	ebi-a-GCST90001891	|| id:ebi-a-GCST90001891	TRUE	reported	igd	2	TRUE	0.0101645	29.9645	37.7052
		rs60249166	T	C	T	C	-0.1589	0.0164933	0.1911	0.197682	FALSE	FALSE	FALSE	Z84Qsp	31510764	0.527286	0.0260906	outcome	TRUE	reported	textfile	32084901	2920	3.96698e-06	0.03438	13	ebi-a-GCST90001891	|| id:ebi-a-GCST90001891	TRUE	reported	igd	2	TRUE	0.00726252	21.3471	37.7052
		rs62174625	T	A	T	A	-0.1484	-0.00263354	0.2807	0.247214	FALSE	TRUE	FALSE	Z84Qsp	172908255	0.911975	0.0238227	outcome	TRUE	reported	textfile	173772983	2920	8.80501e-07	0.03011	2	ebi-a-GCST90001891	|| id:ebi-a-GCST90001891	TRUE	reported	igd	2	TRUE	0.00825022	24.2744	37.7052
		rs62542710	G	A	G	A	-0.1785	0.0734616	0.1582	0.033231	FALSE	FALSE	FALSE	Z84Qsp	27088759	0.196555	0.0568839	outcome	TRUE	reported	textfile	27088757	2920	2.29599e-06	0.03771	9	ebi-a-GCST90001891	|| id:ebi-a-GCST90001891	TRUE	reported	igd	2	TRUE	0.00761484	22.3906	37.7052
		rs72923074	T	A	T	A	0.1766	-0.0149982	0.3315	0.292884	FALSE	TRUE	FALSE	Z84Qsp	202247938	0.508147	0.0226653	outcome	TRUE	reported	textfile	203112661	2920	1.59001e-09	0.02916	2	ebi-a-GCST90001891	|| id:ebi-a-GCST90001891	TRUE	reported	igd	2	TRUE	0.0124052	36.6529	37.7052
		rs7872397	T	A	T	A	-0.3435	0.00725707	0.0351	0.179304	FALSE	TRUE	FALSE	Z84Qsp	26516740	0.787374	0.0269056	outcome	TRUE	reported	textfile	26516738	2920	2.79602e-06	0.07317	9	ebi-a-GCST90001891	|| id:ebi-a-GCST90001891	TRUE	reported	igd	2	TRUE	0.00749099	22.0237	37.7052
		rs9529740	G	C	G	C	-0.1461	0.0296245	0.7416	0.635888	FALSE	TRUE	FALSE	Z84Qsp	70435375	0.169337	0.0215555	outcome	TRUE	reported	textfile	71009507	2920	3.28503e-06	0.03135	13	ebi-a-GCST90001891	|| id:ebi-a-GCST90001891	TRUE	reported	igd	2	TRUE	0.00738285	21.7034	37.7052
id1	id2	SNP	effect_allele.exposure	other_allele.exposure	effect_allele.outcome	other_allele.outcome	beta.exposure	beta.outcome	eaf.exposure	eaf.outcome	remove	palindromic	ambiguous	id.outcome	pos.outcome	pval.outcome	se.outcome	outcome	mr_keep.outcome	pval_origin.outcome	data_source.outcome	pos.exposure	samplesize.exposure	se.exposure	chr.exposure	pval.exposure	id.exposure	exposure	mr_keep.exposure	pval_origin.exposure	data_source.exposure	action	mr_keep	R2	f	meanf
ebi-a-GCST90001898	CD28 on CD4+	rs115478283	G	A	G	A	-0.2669	0.291309	0.057	0.00748422	FALSE	FALSE	FALSE	VHFvln	13703215	0.0173612	0.122452	outcome	TRUE	reported	textfile	13704839	2920	0.05822	4	4.75499e-06	ebi-a-GCST90001898	|| id:ebi-a-GCST90001898	TRUE	reported	igd	2	TRUE	0.00714587	21.0017	NA
		rs141494298	A	G	A	G	1.106	0.164054	0.0031	0.0262972	FALSE	FALSE	FALSE	VHFvln	190335147	0.00611167	0.059836	outcome	TRUE	reported	textfile	190052936	2920	0.2325	3	2.05698e-06	ebi-a-GCST90001898	|| id:ebi-a-GCST90001898	TRUE	reported	igd	2	TRUE	0.00769004	22.6134	NA
		rs16823817	A	C	A	C	-0.1616	-0.012945	0.8253	0.618689	FALSE	FALSE	FALSE	VHFvln	115520560	0.541793	0.0212177	outcome	TRUE	reported	textfile	115239407	2920	0.0359	3	7.02296e-06	ebi-a-GCST90001898	|| id:ebi-a-GCST90001898	TRUE	reported	igd	2	TRUE	0.0068914	20.2487	NA
		rs16954045	T	C	T	C	-0.1905	0.00315322	0.1279	0.138278	FALSE	FALSE	FALSE	VHFvln	70006829	0.91566	0.029775	outcome	TRUE	reported	textfile	70299168	2920	0.04105	15	3.62602e-06	ebi-a-GCST90001898	|| id:ebi-a-GCST90001898	TRUE	reported	igd	2	TRUE	0.00732132	21.5212	NA
		rs17640797	A	G	A	G	-0.4007	-0.0144424	0.0233	0.0832096	FALSE	FALSE	FALSE	VHFvln	56886671	0.692625	0.0365357	outcome	TRUE	reported	textfile	56654147	2920	0.08994	11	8.69201e-06	ebi-a-GCST90001898	|| id:ebi-a-GCST90001898	TRUE	reported	igd	2	TRUE	0.00675162	19.8351	NA
		rs1973872	G	T	G	T	0.3661	-0.052149	0.601	0.806613	FALSE	FALSE	FALSE	VHFvln	203766293	0.0453409	0.0260553	outcome	TRUE	reported	textfile	204631016	2920	0.02791	2	3.15065e-38	ebi-a-GCST90001898	|| id:ebi-a-GCST90001898	TRUE	reported	igd	2	TRUE	0.0556457	171.942	NA
		rs28572519	T	C	T	C	0.1602	0.0211991	0.1894	0.149366	FALSE	FALSE	FALSE	VHFvln	10973613	0.462762	0.0288695	outcome	TRUE	reported	textfile	10975237	2920	0.03491	4	4.64002e-06	ebi-a-GCST90001898	|| id:ebi-a-GCST90001898	TRUE	reported	igd	2	TRUE	0.00716014	21.044	NA
		rs28591324	A	G	A	G	0.3135	-0.018901	0.0587	0.0986688	FALSE	FALSE	FALSE	VHFvln	29417544	0.583366	0.034461	outcome	TRUE	reported	textfile	29419166	2920	0.05974	4	1.65402e-07	ebi-a-GCST90001898	|| id:ebi-a-GCST90001898	TRUE	reported	igd	2	TRUE	0.00934297	27.5199	NA
		rs2977738	T	C	T	C	-0.1296	-0.0219976	0.3928	0.329525	FALSE	FALSE	FALSE	VHFvln	71688598	0.316731	0.0219713	outcome	TRUE	reported	textfile	72600833	2920	0.0278	8	3.27499e-06	ebi-a-GCST90001898	|| id:ebi-a-GCST90001898	TRUE	reported	igd	2	TRUE	0.00738783	21.7182	NA
		rs3133072	C	T	C	T	0.1265	-0.00761397	0.5158	0.6158	FALSE	FALSE	FALSE	VHFvln	134326735	0.718773	0.0211442	outcome	TRUE	reported	textfile	134196629	2920	0.02711	11	3.18999e-06	ebi-a-GCST90001898	|| id:ebi-a-GCST90001898	TRUE	reported	igd	2	TRUE	0.00740138	21.7583	NA
		rs35771002	G	C	G	C	0.136	0.0201305	0.3238	0.282132	FALSE	TRUE	FALSE	VHFvln	116734356	0.379306	0.022897	outcome	TRUE	reported	textfile	117276978	2920	0.02917	1	3.27597e-06	ebi-a-GCST90001898	|| id:ebi-a-GCST90001898	TRUE	reported	igd	2	TRUE	0.00738926	21.7224	NA
		rs4541428	A	G	A	G	-0.1251	-0.0121101	0.368	0.277981	FALSE	FALSE	FALSE	VHFvln	20357650	0.599968	0.0230912	outcome	TRUE	reported	textfile	20399142	2920	0.02823	3	9.67609e-06	ebi-a-GCST90001898	|| id:ebi-a-GCST90001898	TRUE	reported	igd	2	TRUE	0.00668035	19.6244	NA
		rs4779516	C	T	C	T	-0.1293	-0.0271323	0.3702	0.529029	FALSE	FALSE	FALSE	VHFvln	31332837	0.18893	0.0206525	outcome	TRUE	reported	textfile	31625040	2920	0.02796	15	3.88803e-06	ebi-a-GCST90001898	|| id:ebi-a-GCST90001898	TRUE	reported	igd	2	TRUE	0.00727061	21.371	NA
		rs56764046	T	C	T	C	0.1403	-0.0101681	0.2801	0.277461	FALSE	FALSE	FALSE	VHFvln	96104900	0.658109	0.0229774	outcome	TRUE	reported	textfile	96648129	2920	0.0308	15	5.41502e-06	ebi-a-GCST90001898	|| id:ebi-a-GCST90001898	TRUE	reported	igd	2	TRUE	0.00705596	20.7356	NA
		rs5751902	T	C	T	C	0.139	0.0190461	0.3435	0.398641	FALSE	FALSE	FALSE	VHFvln	24600663	0.363268	0.0209492	outcome	TRUE	reported	textfile	24996630	2920	0.02908	22	1.84001e-06	ebi-a-GCST90001898	|| id:ebi-a-GCST90001898	TRUE	reported	igd	2	TRUE	0.00776378	22.832	NA
		rs59159369	G	T	G	T	-0.4528	-0.0486052	0.0193	0.0479194	FALSE	FALSE	FALSE	VHFvln	126009231	0.317774	0.0486518	outcome	TRUE	reported	textfile	125344924	2920	0.1002	5	6.418e-06	ebi-a-GCST90001898	|| id:ebi-a-GCST90001898	TRUE	reported	igd	2	TRUE	0.00694493	20.407	NA
		rs62273311	C	T	C	T	0.1542	-0.00632536	0.194	0.222386	FALSE	FALSE	FALSE	VHFvln	168053836	0.796582	0.0245385	outcome	TRUE	reported	textfile	167771624	2920	0.03468	3	8.99601e-06	ebi-a-GCST90001898	|| id:ebi-a-GCST90001898	TRUE	reported	igd	2	TRUE	0.00672508	19.7566	NA
		rs62458220	C	T	C	T	-0.8905	-0.0554892	0.006	0.0597711	FALSE	FALSE	FALSE	VHFvln	43212973	0.203904	0.0436748	outcome	TRUE	reported	textfile	43252572	2920	0.1813	7	9.56291e-07	ebi-a-GCST90001898	|| id:ebi-a-GCST90001898	TRUE	reported	igd	2	TRUE	0.00819438	24.1087	NA
		rs72928038	A	G	A	G	0.233	0.0431064	0.199	0.114883	FALSE	FALSE	FALSE	VHFvln	90267049	0.186757	0.0326506	outcome	TRUE	reported	textfile	90976768	2920	0.03402	6	9.00326e-12	ebi-a-GCST90001898	|| id:ebi-a-GCST90001898	TRUE	reported	igd	2	TRUE	0.0158103	46.8755	NA
		rs7656433	T	A	T	A	-0.4758	-0.0201702	0.9824	0.974237	FALSE	TRUE	FALSE	VHFvln	154589072	0.759394	0.0658562	outcome	TRUE	reported	textfile	155510224	2920	0.1004	4	2.24099e-06	ebi-a-GCST90001898	|| id:ebi-a-GCST90001898	TRUE	reported	igd	2	TRUE	0.00763258	22.4432	NA
		rs77397796	T	C	T	C	1.858	0.100378	0.0012	0.0140588	FALSE	FALSE	FALSE	VHFvln	5367039	0.253663	0.0879353	outcome	TRUE	reported	textfile	5367152	2920	0.3795	5	1.02799e-06	ebi-a-GCST90001898	|| id:ebi-a-GCST90001898	TRUE	reported	igd	2	TRUE	0.00814206	23.9536	NA
		rs78883235	T	C	T	C	0.9225	0.088735	0.0043	0.0149177	FALSE	FALSE	FALSE	VHFvln	39163024	0.300083	0.0856304	outcome	TRUE	reported	textfile	39737161	2920	0.2042	13	6.52695e-06	ebi-a-GCST90001898	|| id:ebi-a-GCST90001898	TRUE	reported	igd	2	TRUE	0.00694086	20.395	NA
		rs9516901	C	T	C	T	0.3696	-0.083247	0.0353	0.00886892	FALSE	FALSE	FALSE	VHFvln	97306395	0.46518	0.113983	outcome	TRUE	reported	textfile	97958649	2920	0.07347	13	5.19697e-07	ebi-a-GCST90001898	|| id:ebi-a-GCST90001898	TRUE	reported	igd	2	TRUE	0.00859238	25.2899	NA
		rs998490	T	G	T	G	0.337	-0.100181	0.043	0.018627	FALSE	FALSE	FALSE	VHFvln	15488165	0.185089	0.0755942	outcome	TRUE	reported	textfile	16860484	2920	0.06674	21	4.67897e-07	ebi-a-GCST90001898	|| id:ebi-a-GCST90001898	TRUE	reported	igd	2	TRUE	0.00865623	25.4794	NA
id1	id2	SNP	effect_allele.exposure	other_allele.exposure	effect_allele.outcome	other_allele.outcome	beta.exposure	beta.outcome	eaf.exposure	eaf.outcome	remove	palindromic	ambiguous	id.outcome	pos.outcome	pval.outcome	se.outcome	outcome	mr_keep.outcome	pval_origin.outcome	data_source.outcome	chr.exposure	pval.exposure	se.exposure	pos.exposure	samplesize.exposure	id.exposure	exposure	mr_keep.exposure	pval_origin.exposure	data_source.exposure	action	mr_keep	R2	f	meanf
ebi-a-GCST90001900	CD28 on resting Treg	rs112900587	A	G	A	G	-0.245	0.0567663	0.0831	0.0314817	FALSE	FALSE	FALSE	ev9nIW	194218156	0.342836	0.0598438	outcome	TRUE	reported	textfile	2	2.26699e-06	0.05172	195082880	2919	ebi-a-GCST90001900	|| id:ebi-a-GCST90001900	TRUE	reported	igd	2	TRUE	0.00762878	22.4242	58.185
		rs138480662	C	G	C	G	-0.6131	-0.0560138	0.0106	0.0144818	FALSE	TRUE	FALSE	ev9nIW	205054163	0.51825	0.0867024	outcome	TRUE	reported	textfile	2	4.06004e-06	0.1328	205918886	2919	ebi-a-GCST90001900	|| id:ebi-a-GCST90001900	TRUE	reported	igd	2	TRUE	0.00724891	21.2995	58.185
		rs62184016	C	T	C	T	-0.5184	0.04923	0.1987	0.124039	FALSE	FALSE	FALSE	ev9nIW	203758758	0.112352	0.0310069	outcome	TRUE	reported	textfile	2	7.37734e-52	0.03354	204623481	2919	ebi-a-GCST90001900	|| id:ebi-a-GCST90001900	TRUE	reported	igd	2	TRUE	0.0756496	238.73	58.185
		rs72923091	A	G	A	G	0.1434	-0.016201	0.3282	0.294245	FALSE	FALSE	FALSE	ev9nIW	202278960	0.474354	0.0226457	outcome	TRUE	reported	textfile	2	1.18201e-06	0.02945	203143683	2919	ebi-a-GCST90001900	|| id:ebi-a-GCST90001900	TRUE	reported	igd	2	TRUE	0.00805713	23.6935	58.185
		rs7665484	T	C	T	C	0.1309	-0.0391897	0.3943	0.502693	FALSE	FALSE	FALSE	ev9nIW	166577973	0.0580069	0.0206736	outcome	TRUE	reported	textfile	4	4.36204e-06	0.02845	167499125	2919	ebi-a-GCST90001900	|| id:ebi-a-GCST90001900	TRUE	reported	igd	2	TRUE	0.00720016	21.1552	58.185
		rs79223025	G	A	G	A	0.192	-0.00633299	0.1305	0.154848	FALSE	FALSE	FALSE	ev9nIW	148111760	0.823977	0.0284714	outcome	TRUE	reported	textfile	3	3.12802e-06	0.0411	147829547	2919	ebi-a-GCST90001900	|| id:ebi-a-GCST90001900	TRUE	reported	igd	2	TRUE	0.00742079	21.8083	58.185
id1	id2	SNP	effect_allele.exposure	other_allele.exposure	effect_allele.outcome	other_allele.outcome	beta.exposure	beta.outcome	eaf.exposure	eaf.outcome	remove	palindromic	ambiguous	id.outcome	pos.outcome	pval.outcome	se.outcome	outcome	mr_keep.outcome	pval_origin.outcome	data_source.outcome	chr.exposure	pos.exposure	samplesize.exposure	se.exposure	pval.exposure	id.exposure	exposure	mr_keep.exposure	pval_origin.exposure	data_source.exposure	action	mr_keep	R2	f	meanf
ebi-a-GCST90001927	CD127 on CD8br	rs10024641	A	G	A	G	0.1143	-0.017083	0.5082	0.362483	FALSE	FALSE	FALSE	sQZ24e	187130536	0.422889	0.0213159	outcome	TRUE	reported	textfile	4	188051690	2920	0.0257	8.94994e-06	ebi-a-GCST90001927	|| id:ebi-a-GCST90001927	TRUE	reported	igd	2	TRUE	0.00672839	19.7664	22.4826
		rs117239506	A	C	A	C	1.832	0.251953	0.001	0.0095714	FALSE	FALSE	FALSE	sQZ24e	16198109	0.0211339	0.10928	outcome	TRUE	reported	textfile	12	16351043	2920	0.3932	3.32499e-06	ebi-a-GCST90001927	|| id:ebi-a-GCST90001927	TRUE	reported	igd	2	TRUE	0.00737946	21.6933	22.4826
		rs13165333	T	C	T	C	0.1984	0.0584494	0.1036	0.12535	FALSE	FALSE	FALSE	sQZ24e	82979752	0.0607253	0.0311649	outcome	TRUE	reported	textfile	5	82275571	2920	0.04226	2.78702e-06	ebi-a-GCST90001927	|| id:ebi-a-GCST90001927	TRUE	reported	igd	2	TRUE	0.00749162	22.0256	22.4826
		rs1377028	G	A	G	A	-0.1222	-0.0154966	0.5479	0.451994	FALSE	FALSE	FALSE	sQZ24e	74813582	0.45236	0.0206213	outcome	TRUE	reported	textfile	4	75738792	2920	0.02603	2.76898e-06	ebi-a-GCST90001927	|| id:ebi-a-GCST90001927	TRUE	reported	igd	2	TRUE	0.0074911	22.024	22.4826
		rs148460149	A	G	A	G	0.326	-0.23253	0.033	0.00125329	FALSE	FALSE	FALSE	sQZ24e	51499003	0.447432	0.30608	outcome	TRUE	reported	textfile	20	50115542	2920	0.07341	9.27001e-06	ebi-a-GCST90001927	|| id:ebi-a-GCST90001927	TRUE	reported	igd	2	TRUE	0.0067084	19.7073	22.4826
		rs159608	G	A	G	A	0.1236	0.0032585	0.3096	0.249306	FALSE	FALSE	FALSE	sQZ24e	59878276	0.890969	0.0237712	outcome	TRUE	reported	textfile	5	59174103	2920	0.02793	9.9339e-06	ebi-a-GCST90001927	|| id:ebi-a-GCST90001927	TRUE	reported	igd	2	TRUE	0.00666207	19.5703	22.4826
		rs1911151	C	T	C	T	-0.1953	-0.00517119	0.8719	0.774025	FALSE	FALSE	FALSE	sQZ24e	60779163	0.834536	0.0247559	outcome	TRUE	reported	textfile	11	60546636	2920	0.03888	5.39299e-07	ebi-a-GCST90001927	|| id:ebi-a-GCST90001927	TRUE	reported	igd	2	TRUE	0.00856707	25.2147	22.4826
		rs28869816	T	G	T	G	0.2939	-0.0282634	0.0401	0.0198561	FALSE	FALSE	FALSE	sQZ24e	115984999	0.701163	0.0736504	outcome	TRUE	reported	textfile	2	116742575	2920	0.06617	9.23209e-06	ebi-a-GCST90001927	|| id:ebi-a-GCST90001927	TRUE	reported	igd	2	TRUE	0.00671073	19.7142	22.4826
		rs3130901	T	A	T	A	-0.18	-0.0197758	0.193	0.282622	FALSE	TRUE	FALSE	sQZ24e	31451288	0.3903	0.0230199	outcome	TRUE	reported	textfile	6	31419065	2920	0.03453	1.97702e-07	ebi-a-GCST90001927	|| id:ebi-a-GCST90001927	TRUE	reported	igd	2	TRUE	0.00922032	27.1553	22.4826
		rs457979	A	G	A	G	0.2164	0.0257525	0.9146	0.839918	FALSE	FALSE	FALSE	sQZ24e	2382156	0.356514	0.0279303	outcome	TRUE	reported	textfile	5	2382270	2920	0.04618	2.92799e-06	ebi-a-GCST90001927	|| id:ebi-a-GCST90001927	TRUE	reported	igd	2	TRUE	0.00746397	21.9437	22.4826
		rs4668705	A	G	A	G	-0.1189	-0.0250091	0.5443	0.339164	FALSE	FALSE	FALSE	sQZ24e	11012377	0.250779	0.0217762	outcome	TRUE	reported	textfile	2	11152503	2920	0.02562	3.578e-06	ebi-a-GCST90001927	|| id:ebi-a-GCST90001927	TRUE	reported	igd	2	TRUE	0.00732202	21.5233	22.4826
		rs4925660	T	C	T	C	-0.2148	0.0786314	0.0827	0.018667	FALSE	FALSE	FALSE	sQZ24e	247087848	0.319187	0.0789369	outcome	TRUE	reported	textfile	1	247251150	2920	0.04779	7.21905e-06	ebi-a-GCST90001927	|| id:ebi-a-GCST90001927	TRUE	reported	igd	2	TRUE	0.00687096	20.1882	22.4826
		rs5770311	G	A	G	A	-0.1216	0.0199914	0.3666	0.312667	FALSE	FALSE	FALSE	sQZ24e	49371754	0.367839	0.0221996	outcome	TRUE	reported	textfile	22	49767656	2920	0.02704	7.142e-06	ebi-a-GCST90001927	|| id:ebi-a-GCST90001927	TRUE	reported	igd	2	TRUE	0.00687818	20.2095	22.4826
		rs5770659	G	C	G	C	0.1293	0.00244027	0.6822	0.718184	FALSE	TRUE	FALSE	sQZ24e	49690204	0.914553	0.0227429	outcome	TRUE	reported	textfile	22	50083852	2920	0.02774	3.26498e-06	ebi-a-GCST90001927	|| id:ebi-a-GCST90001927	TRUE	reported	igd	2	TRUE	0.00738553	21.7113	22.4826
		rs727397	C	G	C	G	-0.1208	0.0159412	0.4067	0.427139	FALSE	TRUE	TRUE	sQZ24e	106311448	0.443269	0.0207923	outcome	TRUE	reported	textfile	7	105951894	2920	0.02655	5.60996e-06	ebi-a-GCST90001927	|| id:ebi-a-GCST90001927	TRUE	reported	igd	2	FALSE	0.0070397	20.6875	22.4826
		rs72824431	C	T	C	T	-0.2416	0.0469888	0.0647	0.0756988	FALSE	FALSE	FALSE	sQZ24e	104237383	0.230264	0.0391678	outcome	TRUE	reported	textfile	2	104853841	2920	0.05262	4.60903e-06	ebi-a-GCST90001927	|| id:ebi-a-GCST90001927	TRUE	reported	igd	2	TRUE	0.00716779	21.0666	22.4826
		rs73354288	T	C	T	C	-0.1928	0.00693616	0.1166	0.0643571	FALSE	FALSE	FALSE	sQZ24e	81183796	0.868731	0.0419685	outcome	TRUE	reported	textfile	17	79157596	2920	0.03987	1.39801e-06	ebi-a-GCST90001927	|| id:ebi-a-GCST90001927	TRUE	reported	igd	2	TRUE	0.00794465	23.3681	22.4826
		rs73561877	C	G	C	G	0.3813	0.0372126	0.0284	0.00654237	FALSE	TRUE	FALSE	sQZ24e	6365388	0.775459	0.130461	outcome	TRUE	reported	textfile	19	6365399	2920	0.07778	9.99102e-07	ebi-a-GCST90001927	|| id:ebi-a-GCST90001927	TRUE	reported	igd	2	TRUE	0.0081631	24.016	22.4826
		rs74785296	A	C	A	C	0.5285	0.235863	0.0132	0.0070977	FALSE	FALSE	FALSE	sQZ24e	156328148	0.060116	0.125463	outcome	TRUE	reported	textfile	7	156120842	2920	0.1118	2.38501e-06	ebi-a-GCST90001927	|| id:ebi-a-GCST90001927	TRUE	reported	igd	2	TRUE	0.00759473	22.331	22.4826
		rs7533594	G	T	G	T	0.149	0.039381	0.1966	0.32726	FALSE	FALSE	FALSE	sQZ24e	205589274	0.0723336	0.0219147	outcome	TRUE	reported	textfile	1	205558402	2920	0.03253	4.80496e-06	ebi-a-GCST90001927	|| id:ebi-a-GCST90001927	TRUE	reported	igd	2	TRUE	0.00713366	20.9656	22.4826
		rs7643142	T	C	T	C	0.2601	0.0208645	0.0596	0.128183	FALSE	FALSE	FALSE	sQZ24e	175391556	0.497759	0.0307726	outcome	TRUE	reported	textfile	3	175109345	2920	0.05444	1.86402e-06	ebi-a-GCST90001927	|| id:ebi-a-GCST90001927	TRUE	reported	igd	2	TRUE	0.00775675	22.8111	22.4826
		rs7801342	C	T	C	T	0.1834	-0.0160343	0.2342	0.407892	FALSE	FALSE	FALSE	sQZ24e	31123389	0.443576	0.0209279	outcome	TRUE	reported	textfile	7	31163003	2920	0.03032	1.63399e-09	ebi-a-GCST90001927	|| id:ebi-a-GCST90001927	TRUE	reported	igd	2	TRUE	0.0123751	36.5631	22.4826
		rs7813990	T	C	T	C	0.1488	0.0355037	0.2048	0.247353	FALSE	FALSE	FALSE	sQZ24e	37813622	0.138179	0.0239468	outcome	TRUE	reported	textfile	8	37671140	2920	0.03232	4.31996e-06	ebi-a-GCST90001927	|| id:ebi-a-GCST90001927	TRUE	reported	igd	2	TRUE	0.00720674	21.1819	22.4826
		rs9739743	A	G	A	G	0.1337	-0.00913052	0.3533	0.408703	FALSE	FALSE	FALSE	sQZ24e	54203013	0.666254	0.02117	outcome	TRUE	reported	textfile	12	54596797	2920	0.0272	9.433e-07	ebi-a-GCST90001927	|| id:ebi-a-GCST90001927	TRUE	reported	igd	2	TRUE	0.0082066	24.145	22.4826
id1	id2	SNP	effect_allele.exposure	other_allele.exposure	effect_allele.outcome	other_allele.outcome	beta.exposure	beta.outcome	eaf.exposure	eaf.outcome	remove	palindromic	ambiguous	id.outcome	pos.outcome	pval.outcome	se.outcome	outcome	mr_keep.outcome	pval_origin.outcome	data_source.outcome	pval.exposure	chr.exposure	pos.exposure	se.exposure	samplesize.exposure	id.exposure	exposure	mr_keep.exposure	pval_origin.exposure	data_source.exposure	action	mr_keep	R2	f	meanf
ebi-a-GCST90001934	CD25 on CD45RA+ CD4 not Treg	rs10905719	A	G	A	G	0.2281	0.0264459	0.2083	0.365508	FALSE	FALSE	FALSE	oxPQxr	6073208	0.216751	0.02141	outcome	TRUE	reported	textfile	2.56094e-14	10	6115171	0.02982	3435	ebi-a-GCST90001934	|| id:ebi-a-GCST90001934	TRUE	reported	igd	2	TRUE	0.0167484	58.4766	22.969
		rs116411520	A	G	A	G	-0.3549	0.0524466	0.0266	0.0107278	FALSE	FALSE	FALSE	oxPQxr	89773314	0.588304	0.0968908	outcome	TRUE	reported	textfile	2.17601e-06	10	91533071	0.0748	3435	ebi-a-GCST90001934	|| id:ebi-a-GCST90001934	TRUE	reported	igd	2	TRUE	0.00651096	22.4986	22.969
		rs1385469	G	A	G	A	0.1547	0.0131255	0.8578	0.814235	FALSE	FALSE	FALSE	oxPQxr	8348540	0.623519	0.0267394	outcome	TRUE	reported	textfile	7.92392e-06	3	8390226	0.03457	3435	ebi-a-GCST90001934	|| id:ebi-a-GCST90001934	TRUE	reported	igd	2	TRUE	0.00579603	20.0138	22.969
		rs145161741	T	C	T	C	-1.091	-0.0137243	0.0025	0.0143972	FALSE	FALSE	FALSE	oxPQxr	245007221	0.879216	0.0903135	outcome	TRUE	reported	textfile	9.30593e-06	1	245170523	0.2457	3435	ebi-a-GCST90001934	|| id:ebi-a-GCST90001934	TRUE	reported	igd	2	TRUE	0.00570725	19.7054	22.969
		rs16917989	C	A	C	A	-0.1633	-0.00296875	0.1281	0.115268	FALSE	FALSE	FALSE	oxPQxr	98885187	0.926341	0.0321121	outcome	TRUE	reported	textfile	6.65902e-06	9	101647469	0.03619	3435	ebi-a-GCST90001934	|| id:ebi-a-GCST90001934	TRUE	reported	igd	2	TRUE	0.00589253	20.349	22.969
		rs1699228	A	C	A	C	0.1183	0.048611	0.7185	0.711984	FALSE	FALSE	FALSE	oxPQxr	5866281	0.0326633	0.0227558	outcome	TRUE	reported	textfile	9.3519e-06	20	5846927	0.02664	3435	ebi-a-GCST90001934	|| id:ebi-a-GCST90001934	TRUE	reported	igd	2	TRUE	0.00570806	19.7083	22.969
		rs1869339	G	A	G	A	-0.7695	-0.00854548	0.0054	0.014781	FALSE	FALSE	FALSE	oxPQxr	74875003	0.92183	0.0870847	outcome	TRUE	reported	textfile	3.51601e-06	2	75102130	0.1656	3435	ebi-a-GCST90001934	|| id:ebi-a-GCST90001934	TRUE	reported	igd	2	TRUE	0.00624667	21.5796	22.969
		rs2279434	T	C	T	C	0.2554	-0.00641093	0.0467	0.0878771	FALSE	FALSE	FALSE	oxPQxr	45459616	0.859288	0.0361626	outcome	TRUE	reported	textfile	6.72496e-06	10	45955064	0.05665	3435	ebi-a-GCST90001934	|| id:ebi-a-GCST90001934	TRUE	reported	igd	2	TRUE	0.00588238	20.3137	22.969
		rs34644690	G	A	G	A	-0.2825	-0.0405282	0.0374	0.043378	FALSE	FALSE	FALSE	oxPQxr	134441842	0.430671	0.0514289	outcome	TRUE	reported	textfile	6.48306e-06	9	137333688	0.06255	3435	ebi-a-GCST90001934	|| id:ebi-a-GCST90001934	TRUE	reported	igd	2	TRUE	0.00590316	20.3859	22.969
		rs34779614	T	C	T	C	-0.2226	0.0358474	0.0652	0.147027	FALSE	FALSE	FALSE	oxPQxr	45008047	0.219474	0.0291934	outcome	TRUE	reported	textfile	5.65705e-06	17	43085415	0.04896	3435	ebi-a-GCST90001934	|| id:ebi-a-GCST90001934	TRUE	reported	igd	2	TRUE	0.00598184	20.6593	22.969
		rs35614472	T	A	T	A	-1.607	-0.0797464	0.0013	0.0477884	FALSE	TRUE	FALSE	oxPQxr	18647919	0.0945736	0.0477024	outcome	TRUE	reported	textfile	2.115e-06	7	18687542	0.3382	3435	ebi-a-GCST90001934	|| id:ebi-a-GCST90001934	TRUE	reported	igd	2	TRUE	0.00652999	22.5648	22.969
		rs494642	T	C	T	C	-0.1675	-0.0757687	0.1178	0.0649358	FALSE	FALSE	FALSE	oxPQxr	5988252	0.0733095	0.0423077	outcome	TRUE	reported	textfile	8.93491e-06	19	5988263	0.03766	3435	ebi-a-GCST90001934	|| id:ebi-a-GCST90001934	TRUE	reported	igd	2	TRUE	0.00572596	19.7704	22.969
		rs55751874	A	C	A	C	0.1166	-0.0131563	0.3755	0.285839	FALSE	FALSE	FALSE	oxPQxr	144210314	0.563169	0.0227563	outcome	TRUE	reported	textfile	4.08e-06	3	143929156	0.02528	3435	ebi-a-GCST90001934	|| id:ebi-a-GCST90001934	TRUE	reported	igd	2	TRUE	0.0061551	21.2613	22.969
		rs62026958	C	G	C	G	0.1218	-0.0351559	0.3472	0.371094	FALSE	TRUE	FALSE	oxPQxr	12545168	0.0981047	0.0212536	outcome	TRUE	reported	textfile	1.82301e-06	16	12639025	0.02548	3435	ebi-a-GCST90001934	|| id:ebi-a-GCST90001934	TRUE	reported	igd	2	TRUE	0.0066083	22.8372	22.969
		rs73112886	A	T	A	T	-0.2336	-0.0753301	0.0632	0.0530981	FALSE	TRUE	FALSE	oxPQxr	46108768	0.0980934	0.0455395	outcome	TRUE	reported	textfile	2.89701e-06	20	44737407	0.04984	3435	ebi-a-GCST90001934	|| id:ebi-a-GCST90001934	TRUE	reported	igd	2	TRUE	0.00635469	21.9552	22.969
		rs74458586	G	A	G	A	-0.5528	-0.092128	0.0115	0.00599125	FALSE	FALSE	FALSE	oxPQxr	167191453	0.514662	0.141388	outcome	TRUE	reported	textfile	1.85601e-06	1	167160690	0.1157	3435	ebi-a-GCST90001934	|| id:ebi-a-GCST90001934	TRUE	reported	igd	2	TRUE	0.00660185	22.8148	22.969
		rs75432369	G	A	G	A	-0.3926	-0.0205765	0.0195	0.0403141	FALSE	FALSE	FALSE	oxPQxr	133638487	0.70142	0.0536678	outcome	TRUE	reported	textfile	7.53998e-06	2	134396058	0.08754	3435	ebi-a-GCST90001934	|| id:ebi-a-GCST90001934	TRUE	reported	igd	2	TRUE	0.00582137	20.1018	22.969
		rs79506783	C	A	C	A	2.312	0.0845358	0.0006	0.0340721	FALSE	FALSE	FALSE	oxPQxr	85701093	0.135404	0.0566166	outcome	TRUE	reported	textfile	7.29693e-07	16	85734699	0.4659	3435	ebi-a-GCST90001934	|| id:ebi-a-GCST90001934	TRUE	reported	igd	2	TRUE	0.00711805	24.6115	22.969
		rs9298702	C	T	C	T	-0.1211	-0.000478194	0.301	0.258615	FALSE	FALSE	FALSE	oxPQxr	14659036	0.983578	0.0232318	outcome	TRUE	reported	textfile	6.46294e-06	9	14659034	0.0268	3435	ebi-a-GCST90001934	|| id:ebi-a-GCST90001934	TRUE	reported	igd	2	TRUE	0.00590906	20.4064	22.969
		rs936056	G	A	G	A	-0.1251	-0.0144252	0.6397	0.735636	FALSE	FALSE	FALSE	oxPQxr	75591703	0.542835	0.023705	outcome	TRUE	reported	textfile	9.04503e-07	17	73587784	0.02543	3435	ebi-a-GCST90001934	|| id:ebi-a-GCST90001934	TRUE	reported	igd	2	TRUE	0.00699594	24.1863	22.969
		rs9838853	C	G	C	G	-0.1242	0.0267559	0.2706	0.173014	FALSE	TRUE	FALSE	oxPQxr	142211164	0.326502	0.027269	outcome	TRUE	reported	textfile	6.41904e-06	3	141930006	0.02748	3435	ebi-a-GCST90001934	|| id:ebi-a-GCST90001934	TRUE	reported	igd	2	TRUE	0.00591164	20.4153	22.969
		rs9921355	T	C	T	C	0.1116	0.0137666	0.4242	0.357934	FALSE	FALSE	FALSE	oxPQxr	56537794	0.519997	0.0213984	outcome	TRUE	reported	textfile	5.47306e-06	16	56571706	0.02452	3435	ebi-a-GCST90001934	|| id:ebi-a-GCST90001934	TRUE	reported	igd	2	TRUE	0.00599445	20.7031	22.969
id1	id2	SNP	effect_allele.exposure	other_allele.exposure	effect_allele.outcome	other_allele.outcome	beta.exposure	beta.outcome	eaf.exposure	eaf.outcome	remove	palindromic	ambiguous	id.outcome	pos.outcome	pval.outcome	se.outcome	outcome	mr_keep.outcome	pval_origin.outcome	data_source.outcome	samplesize.exposure	se.exposure	pos.exposure	chr.exposure	pval.exposure	id.exposure	exposure	mr_keep.exposure	pval_origin.exposure	data_source.exposure	action	mr_keep	R2	f	meanf
ebi-a-GCST90001949	CD33 on CD33dim HLA DR+ CD11b-	rs10033650	T	G	T	G	0.2734	-0.0392989	0.1083	0.0412021	FALSE	FALSE	FALSE	zqyKbf	53087847	0.45907	0.0530794	outcome	TRUE	reported	textfile	1634	0.05678	53954014	4	1.60299e-06	ebi-a-GCST90001949	|| id:ebi-a-GCST90001949	TRUE	reported	igd	2	TRUE	0.0139906	23.1566	83.5462
		rs10869456	G	A	G	A	-0.2539	-0.0420185	0.8767	0.817389	FALSE	FALSE	FALSE	zqyKbf	74884414	0.114118	0.0265948	outcome	TRUE	reported	textfile	1634	0.05483	77499330	9	3.93704e-06	ebi-a-GCST90001949	|| id:ebi-a-GCST90001949	TRUE	reported	igd	2	TRUE	0.0129531	21.4169	83.5462
		rs112807165	G	A	G	A	0.4861	-0.221818	0.0324	0.000467747	FALSE	FALSE	FALSE	zqyKbf	39464230	0.660689	0.505323	outcome	TRUE	reported	textfile	1634	0.1052	38092873	20	4.11898e-06	ebi-a-GCST90001949	|| id:ebi-a-GCST90001949	TRUE	reported	igd	2	TRUE	0.0128982	21.3249	83.5462
		rs11720960	C	T	C	T	-0.2641	-0.0344987	0.1154	0.0584933	FALSE	FALSE	FALSE	zqyKbf	124239095	0.435964	0.0442844	outcome	TRUE	reported	textfile	1634	0.05763	123957942	3	4.94698e-06	ebi-a-GCST90001949	|| id:ebi-a-GCST90001949	TRUE	reported	igd	2	TRUE	0.0126894	20.9753	83.5462
		rs138564050	G	A	G	A	-0.2489	-0.0274634	0.1209	0.193022	FALSE	FALSE	FALSE	zqyKbf	2873694	0.30103	0.0265545	outcome	TRUE	reported	textfile	1634	0.05484	2873692	18	6.09607e-06	ebi-a-GCST90001949	|| id:ebi-a-GCST90001949	TRUE	reported	igd	2	TRUE	0.0124498	20.5742	83.5462
		rs139876813	T	C	T	C	-0.2801	0.0499881	0.1092	0.0966811	FALSE	FALSE	FALSE	zqyKbf	2785977	0.155534	0.0351966	outcome	TRUE	reported	textfile	1634	0.05585	2689271	17	5.837e-07	ebi-a-GCST90001949	|| id:ebi-a-GCST90001949	TRUE	reported	igd	2	TRUE	0.0151598	25.1216	83.5462
		rs1801274	G	A	G	A	-0.261	-0.00653347	0.3299	0.503539	FALSE	FALSE	FALSE	zqyKbf	161509955	0.749842	0.0204909	outcome	TRUE	reported	textfile	1634	0.03857	161479745	1	1.83781e-11	ebi-a-GCST90001949	|| id:ebi-a-GCST90001949	TRUE	reported	igd	2	TRUE	0.02726	45.7351	83.5462
		rs187981347	T	A	T	A	-0.4994	-0.0527279	0.0303	0.0229133	FALSE	TRUE	FALSE	zqyKbf	172653659	0.434108	0.0674114	outcome	TRUE	reported	textfile	1634	0.105	172080662	5	2.16202e-06	ebi-a-GCST90001949	|| id:ebi-a-GCST90001949	TRUE	reported	igd	2	TRUE	0.0136551	22.5937	83.5462
		rs35305059	G	A	G	A	0.1619	-0.000671504	0.5477	0.364231	FALSE	FALSE	FALSE	zqyKbf	128173695	0.974978	0.0214088	outcome	TRUE	reported	textfile	1634	0.03555	128658240	12	5.66005e-06	ebi-a-GCST90001949	|| id:ebi-a-GCST90001949	TRUE	reported	igd	2	TRUE	0.0125339	20.7149	83.5462
		rs3865444	A	C	A	C	-1.119	-0.054029	0.2121	0.361057	FALSE	FALSE	FALSE	zqyKbf	51224706	0.0116405	0.0214158	outcome	TRUE	reported	textfile	1634	0.03392	51727962	19	2.39883e-183	ebi-a-GCST90001949	|| id:ebi-a-GCST90001949	TRUE	reported	igd	2	TRUE	0.399772	1086.97	83.5462
		rs4442789	T	C	T	C	0.2086	0.0233093	0.8048	0.837923	FALSE	FALSE	FALSE	zqyKbf	97830099	0.405021	0.0279928	outcome	TRUE	reported	textfile	1634	0.04613	98373329	15	6.584e-06	ebi-a-GCST90001949	|| id:ebi-a-GCST90001949	TRUE	reported	igd	2	TRUE	0.0123597	20.4235	83.5462
		rs4802858	C	T	C	T	-0.188	-0.000369465	0.571	0.57824	FALSE	FALSE	FALSE	zqyKbf	51749897	0.985795	0.0207517	outcome	TRUE	reported	textfile	1634	0.03603	52253150	19	2.06001e-07	ebi-a-GCST90001949	|| id:ebi-a-GCST90001949	TRUE	reported	igd	2	TRUE	0.0163892	27.1929	83.5462
		rs558625031	A	G	A	G	-0.6956	0.0342917	0.0483	0.0272625	FALSE	FALSE	FALSE	zqyKbf	51355657	0.592875	0.0641356	outcome	TRUE	reported	textfile	1634	0.08096	51858911	19	1.95884e-17	ebi-a-GCST90001949	|| id:ebi-a-GCST90001949	TRUE	reported	igd	2	TRUE	0.0432251	73.7303	83.5462
		rs58301181	G	C	G	C	-0.4079	-0.0771198	0.0872	0.106416	FALSE	TRUE	FALSE	zqyKbf	51594008	0.0206348	0.0333188	outcome	TRUE	reported	textfile	1634	0.06357	52097261	19	1.80901e-10	ebi-a-GCST90001949	|| id:ebi-a-GCST90001949	TRUE	reported	igd	2	TRUE	0.0245778	41.1217	83.5462
		rs6100482	G	A	G	A	-0.2023	-0.0207568	0.2576	0.151621	FALSE	FALSE	FALSE	zqyKbf	59528590	0.468293	0.0286199	outcome	TRUE	reported	textfile	1634	0.04019	58103645	20	5.33495e-07	ebi-a-GCST90001949	|| id:ebi-a-GCST90001949	TRUE	reported	igd	2	TRUE	0.0152694	25.306	83.5462
		rs73051934	G	A	G	A	-0.6094	0.183226	0.0278	0.00721084	FALSE	FALSE	FALSE	zqyKbf	48079659	0.137323	0.123315	outcome	TRUE	reported	textfile	1634	0.105	48582916	19	7.88497e-09	ebi-a-GCST90001949	|| id:ebi-a-GCST90001949	TRUE	reported	igd	2	TRUE	0.0201982	33.643	83.5462
		rs7351079	G	A	G	A	-0.3832	0.0524669	0.2708	0.154037	FALSE	FALSE	FALSE	zqyKbf	51070781	0.0670486	0.0286493	outcome	TRUE	reported	textfile	1634	0.03992	51574038	19	2.9067e-21	ebi-a-GCST90001949	|| id:ebi-a-GCST90001949	TRUE	reported	igd	2	TRUE	0.0533817	92.0318	83.5462
		rs75216873	G	A	G	A	-0.345	0.0434471	0.0621	0.00343733	FALSE	FALSE	FALSE	zqyKbf	53275880	0.820994	0.192017	outcome	TRUE	reported	textfile	1634	0.07384	53742598	14	3.21203e-06	ebi-a-GCST90001949	|| id:ebi-a-GCST90001949	TRUE	reported	igd	2	TRUE	0.0131838	21.8033	83.5462
		rs76647540	T	A	T	A	-0.237	-0.0598309	0.1359	0.139202	FALSE	TRUE	FALSE	zqyKbf	50584942	0.0431509	0.0295864	outcome	TRUE	reported	textfile	1634	0.05213	51088199	19	5.84602e-06	ebi-a-GCST90001949	|| id:ebi-a-GCST90001949	TRUE	reported	igd	2	TRUE	0.0124914	20.6438	83.5462
		rs7798098	T	C	T	C	0.2453	-0.0234483	0.1233	0.134912	FALSE	FALSE	FALSE	zqyKbf	36454729	0.434047	0.0299742	outcome	TRUE	reported	textfile	1634	0.05456	36494338	7	7.44201e-06	ebi-a-GCST90001949	|| id:ebi-a-GCST90001949	TRUE	reported	igd	2	TRUE	0.0122195	20.189	83.5462
		rs78949787	T	C	T	C	0.2977	-0.0114877	0.5535	0.550377	FALSE	FALSE	FALSE	zqyKbf	51087881	0.578739	0.0206901	outcome	TRUE	reported	textfile	1634	0.03561	51591138	19	1.33015e-16	ebi-a-GCST90001949	|| id:ebi-a-GCST90001949	TRUE	reported	igd	2	TRUE	0.0410178	69.8042	83.5462
id1	id2	SNP	effect_allele.exposure	other_allele.exposure	effect_allele.outcome	other_allele.outcome	beta.exposure	beta.outcome	eaf.exposure	eaf.outcome	remove	palindromic	ambiguous	id.outcome	pos.outcome	pval.outcome	se.outcome	outcome	mr_keep.outcome	pval_origin.outcome	data_source.outcome	pval.exposure	pos.exposure	samplesize.exposure	chr.exposure	se.exposure	id.exposure	exposure	mr_keep.exposure	pval_origin.exposure	data_source.exposure	action	mr_keep	R2	f	meanf
ebi-a-GCST90001955	CD33 on Im MDSC	rs10022829	A	G	A	G	-0.1696	0.0266011	0.6062	0.52998	FALSE	FALSE	FALSE	P4UxCk	512682	0.217372	0.0215647	outcome	TRUE	reported	textfile	7.42198e-06	506471	1554	4	0.03773	ebi-a-GCST90001955	|| id:ebi-a-GCST90001955	TRUE	reported	igd	2	TRUE	0.0128356	20.1799	61.249
		rs10040068	T	C	T	C	0.1917	0.0436285	0.7452	0.712034	FALSE	FALSE	FALSE	P4UxCk	17802060	0.0541203	0.0226539	outcome	TRUE	reported	textfile	7.50395e-06	17802169	1554	5	0.04266	ebi-a-GCST90001955	|| id:ebi-a-GCST90001955	TRUE	reported	igd	2	TRUE	0.0128276	20.1671	61.249
		rs111695695	A	C	A	C	-0.5128	0.030061	0.0772	0.0281529	FALSE	FALSE	FALSE	P4UxCk	51394506	0.636947	0.0636923	outcome	TRUE	reported	textfile	1.05609e-13	51897760	1554	19	0.06836	ebi-a-GCST90001955	|| id:ebi-a-GCST90001955	TRUE	reported	igd	2	TRUE	0.0349456	56.1995	61.249
		rs117140964	T	C	T	C	0.418	0.0680505	0.0444	0.0129044	FALSE	FALSE	FALSE	P4UxCk	99849646	0.4602	0.0921447	outcome	TRUE	reported	textfile	2.524e-06	101609403	1554	10	0.08848	ebi-a-GCST90001955	|| id:ebi-a-GCST90001955	TRUE	reported	igd	2	TRUE	0.0141585	22.2896	61.249
		rs11765781	A	G	A	G	0.1816	-0.0271501	0.6245	0.692705	FALSE	FALSE	FALSE	P4UxCk	4725230	0.22618	0.0224334	outcome	TRUE	reported	textfile	4.97496e-06	4764861	1554	7	0.03963	ebi-a-GCST90001955	|| id:ebi-a-GCST90001955	TRUE	reported	igd	2	TRUE	0.0133323	20.9712	61.249
		rs117893093	T	G	T	G	0.4385	0.0140431	0.0418	0.0519367	FALSE	FALSE	FALSE	P4UxCk	37915372	0.761653	0.0462992	outcome	TRUE	reported	textfile	3.06302e-06	36543774	1554	20	0.09362	ebi-a-GCST90001955	|| id:ebi-a-GCST90001955	TRUE	reported	igd	2	TRUE	0.0139208	21.91	61.249
		rs1218959	A	C	A	C	0.169	-0.0101723	0.6403	0.660954	FALSE	FALSE	FALSE	P4UxCk	27619740	0.639	0.0216849	outcome	TRUE	reported	textfile	9.6221e-06	28193877	1554	13	0.03806	ebi-a-GCST90001955	|| id:ebi-a-GCST90001955	TRUE	reported	igd	2	TRUE	0.0125288	19.6914	61.249
		rs1397071	A	G	A	G	-0.5361	0.0253199	0.0251	0.0221817	FALSE	FALSE	FALSE	P4UxCk	70810196	0.720847	0.0708591	outcome	TRUE	reported	textfile	3.17103e-06	68477432	1554	18	0.1146	ebi-a-GCST90001955	|| id:ebi-a-GCST90001955	TRUE	reported	igd	2	TRUE	0.0138867	21.8556	61.249
		rs141122591	C	T	C	T	0.5083	-0.122417	0.0344	0.0120033	FALSE	FALSE	FALSE	P4UxCk	51397604	0.198481	0.0951999	outcome	TRUE	reported	textfile	4.39997e-07	51900858	1554	19	0.1002	ebi-a-GCST90001955	|| id:ebi-a-GCST90001955	TRUE	reported	igd	2	TRUE	0.01629	25.7007	61.249
		rs1421461	C	T	C	T	0.2027	0.0265149	0.2169	0.251427	FALSE	FALSE	FALSE	P4UxCk	105927108	0.262355	0.0236562	outcome	TRUE	reported	textfile	8.687e-06	106320886	1554	12	0.04543	ebi-a-GCST90001955	|| id:ebi-a-GCST90001955	TRUE	reported	igd	2	TRUE	0.0126486	19.8821	61.249
		rs1922127	T	C	T	C	-0.3769	-0.03679	0.047	0.133857	FALSE	FALSE	FALSE	P4UxCk	51588288	0.229267	0.0306009	outcome	TRUE	reported	textfile	8.127e-06	53348048	1554	10	0.08418	ebi-a-GCST90001955	|| id:ebi-a-GCST90001955	TRUE	reported	igd	2	TRUE	0.0127355	20.0205	61.249
		rs2722603	G	C	G	C	0.1795	-0.0165991	0.6416	0.519732	FALSE	TRUE	TRUE	P4UxCk	5750683	0.421016	0.0206288	outcome	TRUE	reported	textfile	2.35901e-06	5890815	1554	2	0.03789	ebi-a-GCST90001955	|| id:ebi-a-GCST90001955	TRUE	reported	igd	2	FALSE	0.0142364	22.4141	61.249
		rs4567661	C	A	C	A	-0.1856	-0.000839528	0.3179	0.347453	FALSE	FALSE	FALSE	P4UxCk	38493913	0.96914	0.0217007	outcome	TRUE	reported	textfile	3.24101e-06	38786114	1554	15	0.03972	ebi-a-GCST90001955	|| id:ebi-a-GCST90001955	TRUE	reported	igd	2	TRUE	0.0138557	21.8061	61.249
		rs56043070	A	G	A	G	0.4156	-0.0423736	0.0566	0.0541276	FALSE	FALSE	FALSE	P4UxCk	247556467	0.346999	0.0450578	outcome	TRUE	reported	textfile	1.52398e-07	247719769	1554	1	0.0788	ebi-a-GCST90001955	|| id:ebi-a-GCST90001955	TRUE	reported	igd	2	TRUE	0.017585	27.7805	61.249
		rs58483275	T	C	T	C	0.5046	-0.169961	0.0734	0.00441757	FALSE	FALSE	FALSE	P4UxCk	51365189	0.290118	0.160665	outcome	TRUE	reported	textfile	5.20955e-12	51868443	1554	19	0.07256	ebi-a-GCST90001955	|| id:ebi-a-GCST90001955	TRUE	reported	igd	2	TRUE	0.0301814	48.2993	61.249
		rs7245846	A	G	A	G	-1.115	-0.0643129	0.1934	0.370364	FALSE	FALSE	FALSE	P4UxCk	51227920	0.00267602	0.0214184	outcome	TRUE	reported	textfile	6.08135e-143	51731176	1554	19	0.0393	ebi-a-GCST90001955	|| id:ebi-a-GCST90001955	TRUE	reported	igd	2	TRUE	0.34123	803.906	61.249
		rs7351079	G	A	G	A	-0.3351	0.0524669	0.258	0.154037	FALSE	FALSE	FALSE	P4UxCk	51070781	0.0670486	0.0286493	outcome	TRUE	reported	textfile	5.06641e-15	51574038	1554	19	0.0424	ebi-a-GCST90001955	|| id:ebi-a-GCST90001955	TRUE	reported	igd	2	TRUE	0.0386413	62.3818	61.249
		rs74707127	C	G	C	G	0.4197	0.0600888	0.0492	0.0510024	FALSE	TRUE	FALSE	P4UxCk	173419652	0.210291	0.047965	outcome	TRUE	reported	textfile	1.523e-06	174284380	1554	2	0.08695	ebi-a-GCST90001955	|| id:ebi-a-GCST90001955	TRUE	reported	igd	2	TRUE	0.0147715	23.2691	61.249
		rs75773078	A	G	A	G	-0.5252	-0.0840765	0.0705	0.0380218	FALSE	FALSE	FALSE	P4UxCk	51238890	0.127834	0.0552154	outcome	TRUE	reported	textfile	1.63795e-13	51742145	1554	19	0.07057	ebi-a-GCST90001955	|| id:ebi-a-GCST90001955	TRUE	reported	igd	2	TRUE	0.0344151	55.3159	61.249
		rs77040155	G	C	G	C	-0.3763	-0.10599	0.0534	0.0118691	FALSE	TRUE	FALSE	P4UxCk	5381606	0.263594	0.094809	outcome	TRUE	reported	textfile	9.46106e-06	5402836	1554	11	0.08467	ebi-a-GCST90001955	|| id:ebi-a-GCST90001955	TRUE	reported	igd	2	TRUE	0.0125508	19.7265	61.249
		rs77635331	T	C	T	C	-0.2765	0.126396	0.0985	0.0121431	FALSE	FALSE	FALSE	P4UxCk	8597804	0.18276	0.09487	outcome	TRUE	reported	textfile	6.59295e-06	8691661	1554	16	0.06116	ebi-a-GCST90001955	|| id:ebi-a-GCST90001955	TRUE	reported	igd	2	TRUE	0.0129816	20.4125	61.249
		rs79377141	A	G	A	G	0.3376	0.0312611	0.2008	0.0537585	FALSE	FALSE	FALSE	P4UxCk	51035696	0.507195	0.047136	outcome	TRUE	reported	textfile	3.07326e-13	51538952	1554	19	0.0459	ebi-a-GCST90001955	|| id:ebi-a-GCST90001955	TRUE	reported	igd	2	TRUE	0.0336409	54.0282	61.249
		rs79965644	G	T	G	T	0.4811	0.0262689	0.0296	0.0856264	FALSE	FALSE	FALSE	P4UxCk	78910234	0.474738	0.0367504	outcome	TRUE	reported	textfile	6.09902e-06	79484369	1554	13	0.106	ebi-a-GCST90001955	|| id:ebi-a-GCST90001955	TRUE	reported	igd	2	TRUE	0.0130824	20.5731	61.249
		rs8105208	T	A	T	A	-0.1705	-0.0159322	0.5296	0.614974	FALSE	TRUE	TRUE	P4UxCk	29031666	0.449275	0.0210569	outcome	TRUE	reported	textfile	4.432e-06	29522573	1554	19	0.03701	ebi-a-GCST90001955	|| id:ebi-a-GCST90001955	TRUE	reported	igd	2	FALSE	0.0134731	21.1959	61.249
id1	id2	SNP	effect_allele.exposure	other_allele.exposure	effect_allele.outcome	other_allele.outcome	beta.exposure	beta.outcome	eaf.exposure	eaf.outcome	remove	palindromic	ambiguous	id.outcome	pos.outcome	pval.outcome	se.outcome	outcome	mr_keep.outcome	pval_origin.outcome	data_source.outcome	pos.exposure	chr.exposure	se.exposure	pval.exposure	samplesize.exposure	id.exposure	exposure	mr_keep.exposure	pval_origin.exposure	data_source.exposure	action	mr_keep	R2	f	meanf
ebi-a-GCST90001984	HLA DR on CD14- CD16+ monocyte	rs116671810	A	G	A	G	0.3239	0.104818	0.0711	0.000858559	FALSE	FALSE	FALSE	cv0Jc9	31482497	0.776834	0.369799	outcome	TRUE	reported	textfile	31450274	6	0.05515	4.65704e-09	3621	ebi-a-GCST90001984	|| id:ebi-a-GCST90001984	TRUE	reported	igd	2	TRUE	0.00943593	34.4739	53.791
		rs118138479	A	G	A	G	0.8951	-0.0763246	0.004	0.0326586	FALSE	FALSE	FALSE	cv0Jc9	120552645	0.188804	0.0580801	outcome	TRUE	reported	textfile	122312157	10	0.1981	6.46502e-06	3621	ebi-a-GCST90001984	|| id:ebi-a-GCST90001984	TRUE	reported	igd	2	TRUE	0.00560666	20.4049	53.791
		rs13076004	G	A	G	A	-0.1591	0.00829581	0.1487	0.215861	FALSE	FALSE	FALSE	cv0Jc9	34657163	0.739089	0.0249079	outcome	TRUE	reported	textfile	34698655	3	0.03462	4.47404e-06	3621	ebi-a-GCST90001984	|| id:ebi-a-GCST90001984	TRUE	reported	igd	2	TRUE	0.00579872	21.108	53.791
		rs139411978	A	G	A	G	-0.1172	-0.0229258	0.31	0.46587	FALSE	FALSE	FALSE	cv0Jc9	16158027	0.271245	0.0208379	outcome	TRUE	reported	textfile	16339295	2	0.02647	9.86211e-06	3621	ebi-a-GCST90001984	|| id:ebi-a-GCST90001984	TRUE	reported	igd	2	TRUE	0.00538485	19.5933	53.791
		rs142856632	T	G	T	G	0.3674	-0.0222573	0.0239	0.00280247	FALSE	FALSE	FALSE	cv0Jc9	150920812	0.915838	0.210615	outcome	TRUE	reported	textfile	150300374	5	0.08089	5.745e-06	3621	ebi-a-GCST90001984	|| id:ebi-a-GCST90001984	TRUE	reported	igd	2	TRUE	0.00566491	20.6181	53.791
		rs2297606	T	G	T	G	-0.1374	0.0302722	0.2457	0.342831	FALSE	FALSE	FALSE	cv0Jc9	154348608	0.163134	0.0217066	outcome	TRUE	reported	textfile	154321084	1	0.02879	1.87202e-06	3621	ebi-a-GCST90001984	|| id:ebi-a-GCST90001984	TRUE	reported	igd	2	TRUE	0.00625084	22.7641	53.791
		rs412492	T	A	T	A	-0.299	0.035844	0.7974	0.679108	FALSE	TRUE	FALSE	cv0Jc9	32246054	0.102808	0.0219714	outcome	TRUE	reported	textfile	32213831	6	0.03392	1.826e-18	3621	ebi-a-GCST90001984	|| id:ebi-a-GCST90001984	TRUE	reported	igd	2	TRUE	0.0210078	77.6588	53.791
		rs56353032	T	A	T	A	-0.175	0.0252289	0.139	0.257856	FALSE	TRUE	FALSE	cv0Jc9	17388427	0.284993	0.0235967	outcome	TRUE	reported	textfile	17369072	20	0.03586	1.10601e-06	3621	ebi-a-GCST90001984	|| id:ebi-a-GCST90001984	TRUE	reported	igd	2	TRUE	0.00653401	23.8021	53.791
		rs577546	C	T	C	T	-0.138	0.0369074	0.7984	0.731255	FALSE	FALSE	FALSE	cv0Jc9	6556929	0.11072	0.0231399	outcome	TRUE	reported	textfile	6557042	5	0.03052	6.36297e-06	3621	ebi-a-GCST90001984	|| id:ebi-a-GCST90001984	TRUE	reported	igd	2	TRUE	0.00561456	20.4338	53.791
		rs61742525	A	G	A	G	0.313	0.246619	0.0888	0.00403091	FALSE	FALSE	FALSE	cv0Jc9	33104745	0.125157	0.160823	outcome	TRUE	reported	textfile	33072522	6	0.04821	9.64273e-11	3621	ebi-a-GCST90001984	|| id:ebi-a-GCST90001984	TRUE	reported	igd	2	TRUE	0.0115069	42.1284	53.791
		rs6808893	T	C	T	C	-0.2043	0.0317959	0.5719	0.559989	FALSE	FALSE	FALSE	cv0Jc9	188415651	0.124924	0.0207217	outcome	TRUE	reported	textfile	188133439	3	0.02491	3.26964e-16	3621	ebi-a-GCST90001984	|| id:ebi-a-GCST90001984	TRUE	reported	igd	2	TRUE	0.0182376	67.2279	53.791
		rs6917212	G	C	G	C	-0.476	0.0465346	0.777	0.694922	FALSE	TRUE	FALSE	cv0Jc9	32615228	0.0387106	0.0225104	outcome	TRUE	reported	textfile	32583005	6	0.03201	1.32495e-48	3621	ebi-a-GCST90001984	|| id:ebi-a-GCST90001984	TRUE	reported	igd	2	TRUE	0.0575534	221.005	53.791
		rs7297160	T	C	T	C	-0.1194	-0.000725839	0.3259	0.36043	FALSE	FALSE	FALSE	cv0Jc9	92287510	0.97307	0.0215013	outcome	TRUE	reported	textfile	92681286	12	0.02648	6.75196e-06	3621	ebi-a-GCST90001984	|| id:ebi-a-GCST90001984	TRUE	reported	igd	2	TRUE	0.00558358	20.3204	53.791
		rs73499473	T	C	T	C	0.3801	-0.0243964	0.776	0.732288	FALSE	FALSE	FALSE	cv0Jc9	10885028	0.29302	0.0232011	outcome	TRUE	reported	textfile	10978885	16	0.02898	1.90897e-38	3621	ebi-a-GCST90001984	|| id:ebi-a-GCST90001984	TRUE	reported	igd	2	TRUE	0.0453537	171.933	53.791
		rs74970695	A	T	A	T	0.2118	0.0258007	0.0844	0.0874079	FALSE	TRUE	FALSE	cv0Jc9	27498659	0.481257	0.036634	outcome	TRUE	reported	textfile	27651592	12	0.04539	3.18897e-06	3621	ebi-a-GCST90001984	|| id:ebi-a-GCST90001984	TRUE	reported	igd	2	TRUE	0.00597722	21.7616	53.791
		rs7748976	A	G	A	G	0.167	0.0180742	0.1348	0.286819	FALSE	FALSE	FALSE	cv0Jc9	33922674	0.422723	0.0225447	outcome	TRUE	reported	textfile	33890451	6	0.03681	5.91099e-06	3621	ebi-a-GCST90001984	|| id:ebi-a-GCST90001984	TRUE	reported	igd	2	TRUE	0.00565212	20.5713	53.791
		rs8057874	C	G	C	G	0.1477	-0.0059129	0.3318	0.413026	FALSE	TRUE	FALSE	cv0Jc9	10612736	0.776923	0.0208693	outcome	TRUE	reported	textfile	10706593	16	0.02631	2.10698e-08	3621	ebi-a-GCST90001984	|| id:ebi-a-GCST90001984	TRUE	reported	igd	2	TRUE	0.00862834	31.4977	53.791
		rs9269109	C	T	C	T	0.3511	-0.0193411	0.3592	0.679864	FALSE	FALSE	FALSE	cv0Jc9	32475489	0.377756	0.0219277	outcome	TRUE	reported	textfile	32443266	6	0.02921	1.18604e-32	3621	ebi-a-GCST90001984	|| id:ebi-a-GCST90001984	TRUE	reported	igd	2	TRUE	0.0383688	144.397	53.791
		rs9652602	A	T	A	T	0.2421	0.0909043	0.0605	0.0125183	FALSE	TRUE	FALSE	cv0Jc9	11244229	0.315087	0.0904876	outcome	TRUE	reported	textfile	11338086	16	0.05368	6.69807e-06	3621	ebi-a-GCST90001984	|| id:ebi-a-GCST90001984	TRUE	reported	igd	2	TRUE	0.00558603	20.3294	53.791
id1	id2	SNP	effect_allele.exposure	other_allele.exposure	effect_allele.outcome	other_allele.outcome	beta.exposure	beta.outcome	eaf.exposure	eaf.outcome	remove	palindromic	ambiguous	id.outcome	pos.outcome	pval.outcome	se.outcome	outcome	mr_keep.outcome	pval_origin.outcome	data_source.outcome	chr.exposure	samplesize.exposure	pos.exposure	pval.exposure	se.exposure	id.exposure	exposure	mr_keep.exposure	pval_origin.exposure	data_source.exposure	action	mr_keep	R2	f	meanf
ebi-a-GCST90001988	HLA DR on CD14+ CD16- monocyte	rs112651313	C	T	C	T	0.1781	0.0233277	0.1123	0.102242	FALSE	FALSE	FALSE	sbg3LB	212021620	0.493388	0.0340585	outcome	TRUE	reported	textfile	2	3629	212886345	7.71703e-06	0.03977	ebi-a-GCST90001988	|| id:ebi-a-GCST90001988	TRUE	reported	igd	2	TRUE	0.00549587	20.0437	61.564
		rs113337372	A	G	A	G	-0.3065	0.156352	0.0347	0.019602	FALSE	FALSE	FALSE	sbg3LB	120920114	0.0357322	0.0744544	outcome	TRUE	reported	textfile	2	3629	121677690	8.97408e-06	0.06892	ebi-a-GCST90001988	|| id:ebi-a-GCST90001988	TRUE	reported	igd	2	TRUE	0.0054203	19.7666	61.564
		rs113555953	A	C	A	C	0.5125	0.034523	0.0127	0.021617	FALSE	FALSE	FALSE	sbg3LB	96977555	0.635088	0.0727449	outcome	TRUE	reported	textfile	4	3629	97898706	5.86395e-06	0.1129	ebi-a-GCST90001988	|| id:ebi-a-GCST90001988	TRUE	reported	igd	2	TRUE	0.00564617	20.5949	61.564
		rs11788133	A	G	A	G	-0.1567	0.0168865	0.1684	0.110303	FALSE	FALSE	FALSE	sbg3LB	135015553	0.608254	0.0329448	outcome	TRUE	reported	textfile	9	3629	137907399	3.19602e-06	0.03359	ebi-a-GCST90001988	|| id:ebi-a-GCST90001988	TRUE	reported	igd	2	TRUE	0.00596121	21.751	61.564
		rs13168479	T	C	T	C	-0.5935	-0.124274	0.0084	0.00637293	FALSE	FALSE	FALSE	sbg3LB	164822526	0.335395	0.129008	outcome	TRUE	reported	textfile	5	3629	164249532	8.84606e-06	0.1334	ebi-a-GCST90001988	|| id:ebi-a-GCST90001988	TRUE	reported	igd	2	TRUE	0.00542476	19.7829	61.564
		rs143858253	C	T	C	T	0.1754	0.0196155	0.1206	0.0254133	FALSE	FALSE	FALSE	sbg3LB	54103332	0.767575	0.0663699	outcome	TRUE	reported	textfile	12	3629	54497116	7.12098e-06	0.039	ebi-a-GCST90001988	|| id:ebi-a-GCST90001988	TRUE	reported	igd	2	TRUE	0.0055428	20.2158	61.564
		rs146479897	G	C	G	C	0.4693	0.0665641	0.0158	0.011186	FALSE	TRUE	FALSE	sbg3LB	66299697	0.495373	0.0976317	outcome	TRUE	reported	textfile	5	3629	65595525	3.71801e-06	0.1013	ebi-a-GCST90001988	|| id:ebi-a-GCST90001988	TRUE	reported	igd	2	TRUE	0.00587942	21.4508	61.564
		rs146897285	A	C	A	C	0.9798	0.115083	0.0034	0.0138227	FALSE	FALSE	FALSE	sbg3LB	213810865	0.20907	0.0916176	outcome	TRUE	reported	textfile	1	3629	213984208	2.36401e-06	0.2073	ebi-a-GCST90001988	|| id:ebi-a-GCST90001988	TRUE	reported	igd	2	TRUE	0.00611821	22.3273	61.564
		rs148974843	G	C	G	C	0.2723	0.0233162	0.0473	0.0596301	FALSE	TRUE	FALSE	sbg3LB	237808415	0.595746	0.0439491	outcome	TRUE	reported	textfile	1	3629	237971715	3.63999e-06	0.05871	ebi-a-GCST90001988	|| id:ebi-a-GCST90001988	TRUE	reported	igd	2	TRUE	0.00589274	21.4997	61.564
		rs150542843	T	C	T	C	-0.3123	0.271376	0.0394	0.00132969	FALSE	FALSE	FALSE	sbg3LB	33710154	0.351583	0.291325	outcome	TRUE	reported	textfile	6	3629	33677931	8.51001e-06	0.07004	ebi-a-GCST90001988	|| id:ebi-a-GCST90001988	TRUE	reported	igd	2	TRUE	0.00544869	19.8707	61.564
		rs150649461	C	G	C	G	-0.2944	0.0412496	0.0459	0.0274617	FALSE	TRUE	FALSE	sbg3LB	92460097	0.500166	0.0611805	outcome	TRUE	reported	textfile	1	3629	92925654	5.77099e-06	0.06482	ebi-a-GCST90001988	|| id:ebi-a-GCST90001988	TRUE	reported	igd	2	TRUE	0.00565209	20.6167	61.564
		rs1800973	A	C	A	C	-0.3123	0.00821607	0.0798	0.0502295	FALSE	FALSE	FALSE	sbg3LB	69350234	0.863758	0.0478812	outcome	TRUE	reported	textfile	12	3629	69744014	1.06194e-11	0.04579	ebi-a-GCST90001988	|| id:ebi-a-GCST90001988	TRUE	reported	igd	2	TRUE	0.0126556	46.4904	61.564
		rs188394267	T	C	T	C	-0.2065	-0.0317945	0.0802	0.0183883	FALSE	FALSE	FALSE	sbg3LB	12355594	0.677035	0.0763349	outcome	TRUE	reported	textfile	19	3629	12466408	7.71507e-06	0.04611	ebi-a-GCST90001988	|| id:ebi-a-GCST90001988	TRUE	reported	igd	2	TRUE	0.00549629	20.0452	61.564
		rs2394447	T	C	T	C	0.1741	0.00984098	0.2366	0.0989714	FALSE	FALSE	FALSE	sbg3LB	30859058	0.772608	0.0340559	outcome	TRUE	reported	textfile	6	3629	30826835	1.84502e-07	0.03333	ebi-a-GCST90001988	|| id:ebi-a-GCST90001988	TRUE	reported	igd	2	TRUE	0.00746254	27.2701	61.564
		rs35848415	G	A	G	A	-0.274	-0.0254701	0.0463	0.0905087	FALSE	FALSE	FALSE	sbg3LB	103009114	0.476834	0.0358026	outcome	TRUE	reported	textfile	11	3629	102879843	4.14496e-06	0.05943	ebi-a-GCST90001988	|| id:ebi-a-GCST90001988	TRUE	reported	igd	2	TRUE	0.00582326	21.2447	61.564
		rs62005962	A	G	A	G	-0.1224	-0.0411236	0.3133	0.454803	FALSE	FALSE	FALSE	sbg3LB	53748093	0.0471466	0.0207174	outcome	TRUE	reported	textfile	15	3629	54040290	6.09705e-06	0.02703	ebi-a-GCST90001988	|| id:ebi-a-GCST90001988	TRUE	reported	igd	2	TRUE	0.00561871	20.4942	61.564
		rs80032720	A	G	A	G	0.4253	0.124899	0.0733	0.00275216	FALSE	FALSE	FALSE	sbg3LB	32417156	0.530711	0.199227	outcome	TRUE	reported	textfile	6	3629	32384933	7.76426e-15	0.0545	ebi-a-GCST90001988	|| id:ebi-a-GCST90001988	TRUE	reported	igd	2	TRUE	0.0165038	60.8637	61.564
		rs8043889	T	C	T	C	-0.1291	-0.0200271	0.3103	0.301259	FALSE	FALSE	FALSE	sbg3LB	27722108	0.369668	0.0223244	outcome	TRUE	reported	textfile	16	3629	27733429	2.15899e-06	0.0272	ebi-a-GCST90001988	|| id:ebi-a-GCST90001988	TRUE	reported	igd	2	TRUE	0.00616936	22.5152	61.564
		rs9261756	G	A	G	A	-0.1749	-0.0231989	0.2655	0.0973286	FALSE	FALSE	FALSE	sbg3LB	30404637	0.506806	0.0349476	outcome	TRUE	reported	textfile	6	3629	30372414	3.21899e-07	0.03415	ebi-a-GCST90001988	|| id:ebi-a-GCST90001988	TRUE	reported	igd	2	TRUE	0.00717602	26.2155	61.564
		rs9270585	T	C	T	C	-0.6054	-0.0432441	0.5834	0.516067	FALSE	FALSE	FALSE	sbg3LB	32593523	0.0355525	0.0205727	outcome	TRUE	reported	textfile	6	3629	32561300	3.03529e-98	0.0279	ebi-a-GCST90001988	|| id:ebi-a-GCST90001988	TRUE	reported	igd	2	TRUE	0.114844	470.584	61.564
		rs9271768	G	A	G	A	-0.5252	-0.0460756	0.4388	0.296811	FALSE	FALSE	FALSE	sbg3LB	32626411	0.0406172	0.0225043	outcome	TRUE	reported	textfile	6	3629	32594188	1.20809e-68	0.02936	ebi-a-GCST90001988	|| id:ebi-a-GCST90001988	TRUE	reported	igd	2	TRUE	0.081031	319.814	61.564
		rs9469245	T	C	T	C	-0.2672	0.0446153	0.5433	0.505356	FALSE	FALSE	FALSE	sbg3LB	32724307	0.0311179	0.0206978	outcome	TRUE	reported	textfile	6	3629	32692084	2.51884e-21	0.02801	ebi-a-GCST90001988	|| id:ebi-a-GCST90001988	TRUE	reported	igd	2	TRUE	0.0244627	90.951	61.564
id1	id2	SNP	effect_allele.exposure	other_allele.exposure	effect_allele.outcome	other_allele.outcome	beta.exposure	beta.outcome	eaf.exposure	eaf.outcome	remove	palindromic	ambiguous	id.outcome	pos.outcome	pval.outcome	se.outcome	outcome	mr_keep.outcome	pval_origin.outcome	data_source.outcome	samplesize.exposure	se.exposure	pval.exposure	chr.exposure	pos.exposure	id.exposure	exposure	mr_keep.exposure	pval_origin.exposure	data_source.exposure	action	mr_keep	R2	f	meanf
ebi-a-GCST90001991	HLA DR on CD14+ monocyte	rs112651313	C	T	C	T	0.1779	0.0233277	0.1123	0.102242	FALSE	FALSE	FALSE	JbKtCf	212021620	0.493388	0.0340585	outcome	TRUE	reported	textfile	3629	0.03984	8.21599e-06	2	212886345	ebi-a-GCST90001991	|| id:ebi-a-GCST90001991	TRUE	reported	igd	2	TRUE	0.00546445	19.9285	60.2909
		rs113337372	A	G	A	G	-0.3163	0.156352	0.0347	0.019602	FALSE	FALSE	FALSE	JbKtCf	120920114	0.0357322	0.0744544	outcome	TRUE	reported	textfile	3629	0.06905	4.79601e-06	2	121677690	ebi-a-GCST90001991	|| id:ebi-a-GCST90001991	TRUE	reported	igd	2	TRUE	0.00574884	20.9716	60.2909
		rs113555953	A	C	A	C	0.5169	0.034523	0.0127	0.021617	FALSE	FALSE	FALSE	JbKtCf	96977555	0.635088	0.0727449	outcome	TRUE	reported	textfile	3629	0.1132	5.09401e-06	4	97898706	ebi-a-GCST90001991	|| id:ebi-a-GCST90001991	TRUE	reported	igd	2	TRUE	0.00571275	20.8392	60.2909
		rs11788133	A	G	A	G	-0.1591	0.0168865	0.1684	0.110303	FALSE	FALSE	FALSE	JbKtCf	135015553	0.608254	0.0329448	outcome	TRUE	reported	textfile	3629	0.03366	2.36799e-06	9	137907399	ebi-a-GCST90001991	|| id:ebi-a-GCST90001991	TRUE	reported	igd	2	TRUE	0.00611871	22.3292	60.2909
		rs13168479	T	C	T	C	-0.5921	-0.124274	0.0084	0.00637293	FALSE	FALSE	FALSE	JbKtCf	164822526	0.335395	0.129008	outcome	TRUE	reported	textfile	3629	0.1336	9.66696e-06	5	164249532	ebi-a-GCST90001991	|| id:ebi-a-GCST90001991	TRUE	reported	igd	2	TRUE	0.00538327	19.6308	60.2909
		rs143858253	C	T	C	T	0.1762	0.0196155	0.1206	0.0254133	FALSE	FALSE	FALSE	JbKtCf	54103332	0.767575	0.0663699	outcome	TRUE	reported	textfile	3629	0.03908	6.69006e-06	12	54497116	ebi-a-GCST90001991	|| id:ebi-a-GCST90001991	TRUE	reported	igd	2	TRUE	0.00557044	20.3172	60.2909
		rs146479897	G	C	G	C	0.4649	0.0665641	0.0158	0.011186	FALSE	TRUE	FALSE	JbKtCf	66299697	0.495373	0.0976317	outcome	TRUE	reported	textfile	3629	0.1015	4.79005e-06	5	65595525	ebi-a-GCST90001991	|| id:ebi-a-GCST90001991	TRUE	reported	igd	2	TRUE	0.00574773	20.9675	60.2909
		rs146897285	A	C	A	C	0.9514	0.115083	0.0034	0.0138227	FALSE	FALSE	FALSE	JbKtCf	213810865	0.20907	0.0916176	outcome	TRUE	reported	textfile	3629	0.2078	4.84797e-06	1	213984208	ebi-a-GCST90001991	|| id:ebi-a-GCST90001991	TRUE	reported	igd	2	TRUE	0.00574311	20.9506	60.2909
		rs147628007	G	A	G	A	0.2853	-0.0490807	0.0423	0.0292742	FALSE	FALSE	FALSE	JbKtCf	78394102	0.427941	0.0619142	outcome	TRUE	reported	textfile	3629	0.06382	8.04192e-06	9	81009018	ebi-a-GCST90001991	|| id:ebi-a-GCST90001991	TRUE	reported	igd	2	TRUE	0.00547669	19.9733	60.2909
		rs148974843	G	C	G	C	0.2717	0.0233162	0.0473	0.0596301	FALSE	TRUE	FALSE	JbKtCf	237808415	0.595746	0.0439491	outcome	TRUE	reported	textfile	3629	0.05882	3.97201e-06	1	237971715	ebi-a-GCST90001991	|| id:ebi-a-GCST90001991	TRUE	reported	igd	2	TRUE	0.00584516	21.325	60.2909
		rs1800973	A	C	A	C	-0.315	0.00821607	0.0798	0.0502295	FALSE	FALSE	FALSE	JbKtCf	69350234	0.863758	0.0478812	outcome	TRUE	reported	textfile	3629	0.04587	7.73749e-12	12	69744014	ebi-a-GCST90001991	|| id:ebi-a-GCST90001991	TRUE	reported	igd	2	TRUE	0.0128283	47.1329	60.2909
		rs188394267	T	C	T	C	-0.2077	-0.0317945	0.0802	0.0183883	FALSE	FALSE	FALSE	JbKtCf	12355594	0.677035	0.0763349	outcome	TRUE	reported	textfile	3629	0.04619	7.12607e-06	19	12466408	ebi-a-GCST90001991	|| id:ebi-a-GCST90001991	TRUE	reported	igd	2	TRUE	0.00554086	20.2087	60.2909
		rs2394447	T	C	T	C	0.1669	0.00984098	0.2366	0.0989714	FALSE	FALSE	FALSE	JbKtCf	30859058	0.772608	0.0340559	outcome	TRUE	reported	textfile	3629	0.03337	5.91398e-07	6	30826835	ebi-a-GCST90001991	|| id:ebi-a-GCST90001991	TRUE	reported	igd	2	TRUE	0.00684589	25.0012	60.2909
		rs35848415	G	A	G	A	-0.2693	-0.0254701	0.0463	0.0905087	FALSE	FALSE	FALSE	JbKtCf	103009114	0.476834	0.0358026	outcome	TRUE	reported	textfile	3629	0.05955	6.31393e-06	11	102879843	ebi-a-GCST90001991	|| id:ebi-a-GCST90001991	TRUE	reported	igd	2	TRUE	0.00560379	20.4395	60.2909
		rs62005962	A	G	A	G	-0.1213	-0.0411236	0.3133	0.454803	FALSE	FALSE	FALSE	JbKtCf	53748093	0.0471466	0.0207174	outcome	TRUE	reported	textfile	3629	0.02708	7.66408e-06	15	54040290	ebi-a-GCST90001991	|| id:ebi-a-GCST90001991	TRUE	reported	igd	2	TRUE	0.00549848	20.0533	60.2909
		rs80032720	A	G	A	G	0.4142	0.124899	0.0733	0.00275216	FALSE	FALSE	FALSE	JbKtCf	32417156	0.530711	0.199227	outcome	TRUE	reported	textfile	3629	0.05456	3.97466e-14	6	32384933	ebi-a-GCST90001991	|| id:ebi-a-GCST90001991	TRUE	reported	igd	2	TRUE	0.015633	57.6013	60.2909
		rs8043889	T	C	T	C	-0.1283	-0.0200271	0.3103	0.301259	FALSE	FALSE	FALSE	JbKtCf	27722108	0.369668	0.0223244	outcome	TRUE	reported	textfile	3629	0.02725	2.594e-06	16	27733429	ebi-a-GCST90001991	|| id:ebi-a-GCST90001991	TRUE	reported	igd	2	TRUE	0.0060714	22.1555	60.2909
		rs9261756	G	A	G	A	-0.1687	-0.0231989	0.2655	0.0973286	FALSE	FALSE	FALSE	JbKtCf	30404637	0.506806	0.0349476	outcome	TRUE	reported	textfile	3629	0.03418	8.29297e-07	6	30372414	ebi-a-GCST90001991	|| id:ebi-a-GCST90001991	TRUE	reported	igd	2	TRUE	0.00666797	24.3471	60.2909
		rs9270585	T	C	T	C	-0.5871	-0.0432441	0.5834	0.516067	FALSE	FALSE	FALSE	JbKtCf	32593523	0.0355525	0.0205727	outcome	TRUE	reported	textfile	3629	0.02804	5.5616e-92	6	32561300	ebi-a-GCST90001991	|| id:ebi-a-GCST90001991	TRUE	reported	igd	2	TRUE	0.107783	438.156	60.2909
		rs9271768	G	A	G	A	-0.5084	-0.0460756	0.4388	0.296811	FALSE	FALSE	FALSE	JbKtCf	32626411	0.0406172	0.0225043	outcome	TRUE	reported	textfile	3629	0.02947	3.55795e-64	6	32594188	ebi-a-GCST90001991	|| id:ebi-a-GCST90001991	TRUE	reported	igd	2	TRUE	0.0757936	297.448	60.2909
		rs9469245	T	C	T	C	-0.2607	0.0446153	0.5433	0.505356	FALSE	FALSE	FALSE	JbKtCf	32724307	0.0311179	0.0206978	outcome	TRUE	reported	textfile	3629	0.02805	2.558e-20	6	32692084	ebi-a-GCST90001991	|| id:ebi-a-GCST90001991	TRUE	reported	igd	2	TRUE	0.0232495	86.333	60.2909
id1	id2	SNP	effect_allele.exposure	other_allele.exposure	effect_allele.outcome	other_allele.outcome	beta.exposure	beta.outcome	eaf.exposure	eaf.outcome	remove	palindromic	ambiguous	id.outcome	pos.outcome	pval.outcome	se.outcome	outcome	mr_keep.outcome	pval_origin.outcome	data_source.outcome	samplesize.exposure	pos.exposure	pval.exposure	se.exposure	chr.exposure	id.exposure	exposure	mr_keep.exposure	pval_origin.exposure	data_source.exposure	action	mr_keep	R2	f	meanf
ebi-a-GCST90002041	CD45 on lymphocyte	rs113430136	T	C	T	C	-0.5328	0.0423683	0.0229	0.0759383	FALSE	FALSE	FALSE	rUtpPW	204289080	0.284385	0.0395773	outcome	TRUE	reported	textfile	1635	204258208	8.81698e-06	0.1195	1	ebi-a-GCST90002041	|| id:ebi-a-GCST90002041	TRUE	reported	igd	2	TRUE	0.0120123	19.8546	21.7048
		rs11696662	T	C	T	C	0.2795	-0.0134723	0.0972	0.0507647	FALSE	FALSE	FALSE	rUtpPW	41161795	0.774071	0.0469329	outcome	TRUE	reported	textfile	1635	39790435	2.56201e-06	0.05921	20	ebi-a-GCST90002041	|| id:ebi-a-GCST90002041	TRUE	reported	igd	2	TRUE	0.0134455	22.2557	21.7048
		rs11706901	G	C	G	C	0.2224	-0.0469153	0.8459	0.772669	FALSE	TRUE	FALSE	rUtpPW	10622232	0.0569823	0.0246475	outcome	TRUE	reported	textfile	1635	10663917	4.35602e-06	0.04826	3	ebi-a-GCST90002041	|| id:ebi-a-GCST90002041	TRUE	reported	igd	2	TRUE	0.0128225	21.2111	21.7048
		rs117772551	T	C	T	C	-0.3833	0.0104132	0.0498	0.0522673	FALSE	FALSE	FALSE	rUtpPW	54315602	0.822489	0.0464159	outcome	TRUE	reported	textfile	1635	56075362	3.98896e-06	0.08282	10	ebi-a-GCST90002041	|| id:ebi-a-GCST90002041	TRUE	reported	igd	2	TRUE	0.0129311	21.3932	21.7048
		rs138535375	T	G	T	G	-0.9674	0.111941	0.0076	0.00334514	FALSE	FALSE	FALSE	rUtpPW	24572507	0.553669	0.189002	outcome	TRUE	reported	textfile	1635	22152471	2.31398e-06	0.204	18	ebi-a-GCST90002041	|| id:ebi-a-GCST90002041	TRUE	reported	igd	2	TRUE	0.0135675	22.4605	21.7048
		rs145947216	T	C	T	C	-0.4199	0.138572	0.0401	0.00784088	FALSE	FALSE	FALSE	rUtpPW	38369532	0.251227	0.120773	outcome	TRUE	reported	textfile	1635	38596674	8.26209e-06	0.09388	2	ebi-a-GCST90002041	|| id:ebi-a-GCST90002041	TRUE	reported	igd	2	TRUE	0.0120878	19.9809	21.7048
		rs150795	G	A	G	A	0.1744	-0.0125102	0.4526	0.301392	FALSE	FALSE	FALSE	rUtpPW	42042270	0.580337	0.0226268	outcome	TRUE	reported	textfile	1635	43462379	1.66598e-06	0.03627	21	ebi-a-GCST90002041	|| id:ebi-a-GCST90002041	TRUE	reported	igd	2	TRUE	0.0139438	23.0923	21.7048
		rs1553663	C	T	C	T	-0.1999	0.00226404	0.7994	0.734786	FALSE	FALSE	FALSE	rUtpPW	54413933	0.922062	0.0231409	outcome	TRUE	reported	textfile	1635	55280100	7.89896e-06	0.04461	4	ebi-a-GCST90002041	|| id:ebi-a-GCST90002041	TRUE	reported	igd	2	TRUE	0.0121323	20.0553	21.7048
		rs1660269	G	A	G	A	0.1659	-0.0139197	0.3829	0.340238	FALSE	FALSE	FALSE	rUtpPW	64881972	0.53017	0.0221741	outcome	TRUE	reported	textfile	1635	62549208	6.41298e-06	0.03665	18	ebi-a-GCST90002041	|| id:ebi-a-GCST90002041	TRUE	reported	igd	2	TRUE	0.0123771	20.4651	21.7048
		rs184651667	C	T	C	T	0.4984	-0.159364	0.0343	0.0212831	FALSE	FALSE	FALSE	rUtpPW	16805687	0.0361343	0.0760537	outcome	TRUE	reported	textfile	1635	16847686	9.11297e-07	0.1011	10	ebi-a-GCST90002041	|| id:ebi-a-GCST90002041	TRUE	reported	igd	2	TRUE	0.0146463	24.2729	21.7048
		rs282088	A	G	A	G	-0.2756	0.0409878	0.8713	0.917026	FALSE	FALSE	FALSE	rUtpPW	153938894	0.277478	0.0377419	outcome	TRUE	reported	textfile	1635	154260029	3.26197e-07	0.05373	6	ebi-a-GCST90002041	|| id:ebi-a-GCST90002041	TRUE	reported	igd	2	TRUE	0.015837	26.2781	21.7048
		rs56165924	T	C	T	C	-0.2187	0.0228078	0.156	0.145226	FALSE	FALSE	FALSE	rUtpPW	562874	0.450691	0.0302385	outcome	TRUE	reported	textfile	1635	562874	7.99208e-06	0.04881	19	ebi-a-GCST90002041	|| id:ebi-a-GCST90002041	TRUE	reported	igd	2	TRUE	0.01213	20.0516	21.7048
		rs74789069	G	A	G	A	-0.4889	0.119155	0.0284	0.0039623	FALSE	FALSE	FALSE	rUtpPW	130505316	0.484088	0.170283	outcome	TRUE	reported	textfile	1635	130989861	3.89601e-06	0.1055	12	ebi-a-GCST90002041	|| id:ebi-a-GCST90002041	TRUE	reported	igd	2	TRUE	0.0129643	21.4488	21.7048
		rs77704135	G	A	G	A	0.4592	-0.043395	0.0385	0.0196682	FALSE	FALSE	FALSE	rUtpPW	26292784	0.552083	0.0729767	outcome	TRUE	reported	textfile	1635	26293012	1.91602e-06	0.09608	6	ebi-a-GCST90002041	|| id:ebi-a-GCST90002041	TRUE	reported	igd	2	TRUE	0.0137783	22.8143	21.7048
		rs9559563	C	T	C	T	-0.168	-0.0206722	0.5731	0.526203	FALSE	FALSE	FALSE	rUtpPW	109347782	0.317027	0.0206601	outcome	TRUE	reported	textfile	1635	110000129	3.86999e-06	0.03624	13	ebi-a-GCST90002041	|| id:ebi-a-GCST90002041	TRUE	reported	igd	2	TRUE	0.0129734	21.464	21.7048
		rs9567870	T	A	T	A	0.3158	0.0283946	0.0697	0.110287	FALSE	TRUE	FALSE	rUtpPW	47466345	0.393101	0.0332486	outcome	TRUE	reported	textfile	1635	48040480	7.45693e-06	0.07026	13	ebi-a-GCST90002041	|| id:ebi-a-GCST90002041	TRUE	reported	igd	2	TRUE	0.0122055	20.1779	21.7048
id1	id2	SNP	effect_allele.exposure	other_allele.exposure	effect_allele.outcome	other_allele.outcome	beta.exposure	beta.outcome	eaf.exposure	eaf.outcome	remove	palindromic	ambiguous	id.outcome	pos.outcome	pval.outcome	se.outcome	outcome	mr_keep.outcome	pval_origin.outcome	data_source.outcome	chr.exposure	samplesize.exposure	pval.exposure	pos.exposure	se.exposure	id.exposure	exposure	mr_keep.exposure	pval_origin.exposure	data_source.exposure	action	mr_keep	R2	f	meanf
ebi-a-GCST90002052	CD45 on Im MDSC	rs111695695	A	C	A	C	0.3963	0.030061	0.0772	0.0281529	FALSE	FALSE	FALSE	Ri17GH	51394506	0.636947	0.0636923	outcome	TRUE	reported	textfile	19	1555	1.38201e-08	51897760	0.06945	ebi-a-GCST90002052	|| id:ebi-a-GCST90002052	TRUE	reported	igd	2	TRUE	0.0205104	32.5196	43.7849
		rs114052849	T	C	T	C	1.551	-0.104134	0.0026	0.0379452	FALSE	FALSE	FALSE	Ri17GH	16610290	0.0584857	0.0550383	outcome	TRUE	reported	textfile	5	1555	9.73509e-06	16610399	0.3496	ebi-a-GCST90002052	|| id:ebi-a-GCST90002052	TRUE	reported	igd	2	TRUE	0.0124994	19.6572	43.7849
		rs115457429	G	C	G	C	-0.7853	-0.0202749	0.0109	0.0224419	FALSE	TRUE	FALSE	Ri17GH	28831482	0.772444	0.0701118	outcome	TRUE	reported	textfile	3	1555	9.62299e-06	28872973	0.1769	ebi-a-GCST90002052	|| id:ebi-a-GCST90002052	TRUE	reported	igd	2	TRUE	0.0125146	19.6814	43.7849
		rs12884697	A	G	A	G	0.2528	-0.00471714	0.883	0.891737	FALSE	FALSE	FALSE	Ri17GH	61469278	0.886296	0.0329886	outcome	TRUE	reported	textfile	14	1555	8.4561e-06	61935996	0.05658	ebi-a-GCST90002052	|| id:ebi-a-GCST90002052	TRUE	reported	igd	2	TRUE	0.0126753	19.9374	43.7849
		rs273640	T	G	T	G	-0.5579	0.0311186	0.5441	0.395163	FALSE	FALSE	FALSE	Ri17GH	51222568	0.138832	0.0210239	outcome	TRUE	reported	textfile	19	1555	1.21591e-50	51725824	0.03593	ebi-a-GCST90002052	|| id:ebi-a-GCST90002052	TRUE	reported	igd	2	TRUE	0.134236	240.791	43.7849
		rs34070496	C	T	C	T	0.1787	-0.0288038	0.3389	0.329504	FALSE	FALSE	FALSE	Ri17GH	16990123	0.188497	0.0219034	outcome	TRUE	reported	textfile	20	1555	7.58892e-06	16970768	0.03979	ebi-a-GCST90002052	|| id:ebi-a-GCST90002052	TRUE	reported	igd	2	TRUE	0.0128048	20.1438	43.7849
		rs6793627	T	C	T	C	0.9662	-0.00660355	0.0084	0.0867827	FALSE	FALSE	FALSE	Ri17GH	189326510	0.86044	0.0375599	outcome	TRUE	reported	textfile	3	1555	3.07199e-06	189044299	0.2063	ebi-a-GCST90002052	|| id:ebi-a-GCST90002052	TRUE	reported	igd	2	TRUE	0.0139098	21.9067	43.7849
		rs73238009	T	C	T	C	1.186	-0.119841	0.0048	0.0246498	FALSE	FALSE	FALSE	Ri17GH	29971286	0.0839189	0.0693371	outcome	TRUE	reported	textfile	8	1555	8.32204e-06	29828802	0.2652	ebi-a-GCST90002052	|| id:ebi-a-GCST90002052	TRUE	reported	igd	2	TRUE	0.0126982	19.9739	43.7849
		rs7351079	G	A	G	A	0.1964	0.0524669	0.2582	0.154037	FALSE	FALSE	FALSE	Ri17GH	51070781	0.0670486	0.0286493	outcome	TRUE	reported	textfile	19	1555	5.745e-06	51574038	0.04316	ebi-a-GCST90002052	|| id:ebi-a-GCST90002052	TRUE	reported	igd	2	TRUE	0.0131415	20.6805	43.7849
		rs9557033	C	T	C	T	-0.2564	0.00156856	0.1376	0.203002	FALSE	FALSE	FALSE	Ri17GH	98690840	0.951287	0.0256757	outcome	TRUE	reported	textfile	13	1555	2.19999e-06	99343094	0.05395	ebi-a-GCST90002052	|| id:ebi-a-GCST90002052	TRUE	reported	igd	2	TRUE	0.0143173	22.5577	43.7849
id1	id2	SNP	effect_allele.exposure	other_allele.exposure	effect_allele.outcome	other_allele.outcome	beta.exposure	beta.outcome	eaf.exposure	eaf.outcome	remove	palindromic	ambiguous	id.outcome	pos.outcome	pval.outcome	se.outcome	outcome	mr_keep.outcome	pval_origin.outcome	data_source.outcome	pval.exposure	chr.exposure	samplesize.exposure	se.exposure	pos.exposure	id.exposure	exposure	mr_keep.exposure	pval_origin.exposure	data_source.exposure	action	mr_keep	R2	f	meanf
ebi-a-GCST90002062	CD4 on CD28+ CD4+	rs10138570	G	A	G	A	0.1252	-0.00347159	0.4796	0.476504	FALSE	FALSE	FALSE	BudtMB	65393320	0.865884	0.0205554	outcome	TRUE	reported	textfile	5.01603e-06	14	2920	0.02739	65860038	ebi-a-GCST90002062	|| id:ebi-a-GCST90002062	TRUE	reported	igd	2	TRUE	0.00710469	20.8798	23.3037
		rs1079042	A	G	A	G	-0.1612	-0.0552182	0.1817	0.119367	FALSE	FALSE	FALSE	BudtMB	27596891	0.0828629	0.0318386	outcome	TRUE	reported	textfile	8.684e-06	15	2920	0.03618	27842037	ebi-a-GCST90002062	|| id:ebi-a-GCST90002062	TRUE	reported	igd	2	TRUE	0.00675255	19.8379	23.3037
		rs114729093	C	T	C	T	-0.5661	-0.0358028	0.0139	0.0176472	FALSE	FALSE	FALSE	BudtMB	55327823	0.651855	0.0793523	outcome	TRUE	reported	textfile	1.59901e-06	6	2920	0.1177	55192621	ebi-a-GCST90002062	|| id:ebi-a-GCST90002062	TRUE	reported	igd	2	TRUE	0.00786002	23.1172	23.3037
		rs11615628	A	G	A	G	-0.2032	-0.0345012	0.2466	0.288833	FALSE	FALSE	FALSE	BudtMB	6794465	0.129035	0.0227293	outcome	TRUE	reported	textfile	1.70801e-10	12	2920	0.03171	6903631	ebi-a-GCST90002062	|| id:ebi-a-GCST90002062	TRUE	reported	igd	2	TRUE	0.0138678	41.0353	23.3037
		rs11655205	A	T	A	T	0.1915	0.0444124	0.1353	0.213547	FALSE	TRUE	FALSE	BudtMB	6727585	0.0786194	0.0252522	outcome	TRUE	reported	textfile	2.84001e-06	17	2920	0.04082	6630904	ebi-a-GCST90002062	|| id:ebi-a-GCST90002062	TRUE	reported	igd	2	TRUE	0.00748079	21.9935	23.3037
		rs117058083	G	A	G	A	-0.2194	-0.0150311	0.0902	0.0100259	FALSE	FALSE	FALSE	BudtMB	25814618	0.889368	0.108057	outcome	TRUE	reported	textfile	5.37799e-06	22	2920	0.04813	26210585	ebi-a-GCST90002062	|| id:ebi-a-GCST90002062	TRUE	reported	igd	2	TRUE	0.00706609	20.7656	23.3037
		rs12471945	T	G	T	G	0.5682	-0.00767812	0.0134	0.0308477	FALSE	FALSE	FALSE	BudtMB	19455107	0.899499	0.0607955	outcome	TRUE	reported	textfile	2.943e-06	2	2920	0.1213	19654868	ebi-a-GCST90002062	|| id:ebi-a-GCST90002062	TRUE	reported	igd	2	TRUE	0.00745842	21.9272	23.3037
		rs140084476	A	G	A	G	0.7885	0.0773227	0.0072	0.00609027	FALSE	FALSE	FALSE	BudtMB	24326982	0.586065	0.141995	outcome	TRUE	reported	textfile	2.852e-06	8	2920	0.1681	24184495	ebi-a-GCST90002062	|| id:ebi-a-GCST90002062	TRUE	reported	igd	2	TRUE	0.00747868	21.9872	23.3037
		rs146956135	C	A	C	A	-0.3103	-0.0633895	0.043	0.00856323	FALSE	FALSE	FALSE	BudtMB	84672611	0.57515	0.113098	outcome	TRUE	reported	textfile	6.15304e-06	10	2920	0.06852	86432367	ebi-a-GCST90002062	|| id:ebi-a-GCST90002062	TRUE	reported	igd	2	TRUE	0.00697439	20.4942	23.3037
		rs16938946	T	A	T	A	-0.1564	0.00373226	0.1952	0.100322	FALSE	TRUE	FALSE	BudtMB	74775652	0.912702	0.034044	outcome	TRUE	reported	textfile	7.68493e-06	8	2920	0.0349	75687887	ebi-a-GCST90002062	|| id:ebi-a-GCST90002062	TRUE	reported	igd	2	TRUE	0.00683067	20.069	23.3037
		rs17143738	G	A	G	A	-0.2421	-0.0315047	0.0854	0.0234706	FALSE	FALSE	FALSE	BudtMB	8463758	0.651414	0.0697315	outcome	TRUE	reported	textfile	1.20501e-06	10	2920	0.04976	8505721	ebi-a-GCST90002062	|| id:ebi-a-GCST90002062	TRUE	reported	igd	2	TRUE	0.00804154	23.6555	23.3037
		rs1762718	A	G	A	G	-0.1676	-0.0142414	0.1678	0.293107	FALSE	FALSE	FALSE	BudtMB	106998411	0.531925	0.0227836	outcome	TRUE	reported	textfile	5.873e-06	6	2920	0.03692	107319615	ebi-a-GCST90002062	|| id:ebi-a-GCST90002062	TRUE	reported	igd	2	TRUE	0.0070079	20.5934	23.3037
		rs183012056	C	G	C	G	0.2379	0.0919036	0.0733	0.00590965	FALSE	TRUE	FALSE	BudtMB	4709731	0.500335	0.136363	outcome	TRUE	reported	textfile	9.06797e-06	4	2920	0.05351	4711458	ebi-a-GCST90002062	|| id:ebi-a-GCST90002062	TRUE	reported	igd	2	TRUE	0.00672367	19.7525	23.3037
		rs2844608	T	C	T	C	0.1884	0.000977234	0.4572	0.432758	FALSE	FALSE	FALSE	BudtMB	31279637	0.962287	0.0206674	outcome	TRUE	reported	textfile	9.03504e-10	6	2920	0.03065	31247414	ebi-a-GCST90002062	|| id:ebi-a-GCST90002062	TRUE	reported	igd	2	TRUE	0.0127742	37.7575	23.3037
		rs3130215	G	A	G	A	-0.1595	-0.0107321	0.7103	0.627582	FALSE	FALSE	FALSE	BudtMB	33107186	0.613431	0.0212441	outcome	TRUE	reported	textfile	4.32404e-07	6	2920	0.03148	33074963	ebi-a-GCST90002062	|| id:ebi-a-GCST90002062	TRUE	reported	igd	2	TRUE	0.008715	25.654	23.3037
		rs62568944	A	G	A	G	0.1788	0.0439669	0.1825	0.178317	FALSE	FALSE	FALSE	BudtMB	85198697	0.103094	0.026973	outcome	TRUE	reported	textfile	1.022e-06	9	2920	0.03651	87813612	ebi-a-GCST90002062	|| id:ebi-a-GCST90002062	TRUE	reported	igd	2	TRUE	0.00814659	23.967	23.3037
		rs634639	A	G	A	G	0.2966	-0.0232316	0.0449	0.0720205	FALSE	FALSE	FALSE	BudtMB	153053457	0.558953	0.039753	outcome	TRUE	reported	textfile	9.977e-06	1	2920	0.06702	153025933	ebi-a-GCST90002062	|| id:ebi-a-GCST90002062	TRUE	reported	igd	2	TRUE	0.00666266	19.572	23.3037
		rs6724611	A	T	A	T	-0.2073	-0.0247308	0.1022	0.0683893	FALSE	TRUE	FALSE	BudtMB	45953049	0.542025	0.0405586	outcome	TRUE	reported	textfile	5.81795e-06	2	2920	0.04564	46180188	ebi-a-GCST90002062	|| id:ebi-a-GCST90002062	TRUE	reported	igd	2	TRUE	0.00701563	20.6163	23.3037
		rs79998393	A	C	A	C	1.44	0.0391782	0.0017	0.0157939	FALSE	FALSE	FALSE	BudtMB	25065164	0.628578	0.0809918	outcome	TRUE	reported	textfile	8.92195e-06	10	2920	0.3237	25354093	ebi-a-GCST90002062	|| id:ebi-a-GCST90002062	TRUE	reported	igd	2	TRUE	0.00673168	19.7762	23.3037
		rs831657	G	A	G	A	0.144	-0.024834	0.7147	0.885383	FALSE	FALSE	FALSE	BudtMB	16286864	0.449084	0.0328083	outcome	TRUE	reported	textfile	2.32097e-06	5	2920	0.03043	16286973	ebi-a-GCST90002062	|| id:ebi-a-GCST90002062	TRUE	reported	igd	2	TRUE	0.00761063	22.3781	23.3037
		rs9906657	A	G	A	G	-0.2299	-0.025793	0.9024	0.853357	FALSE	FALSE	FALSE	BudtMB	42405940	0.373889	0.0290066	outcome	TRUE	reported	textfile	1.276e-06	17	2920	0.04736	40557958	ebi-a-GCST90002062	|| id:ebi-a-GCST90002062	TRUE	reported	igd	2	TRUE	0.00800536	23.5482	23.3037
id1	id2	SNP	effect_allele.exposure	other_allele.exposure	effect_allele.outcome	other_allele.outcome	beta.exposure	beta.outcome	eaf.exposure	eaf.outcome	remove	palindromic	ambiguous	id.outcome	pos.outcome	pval.outcome	se.outcome	outcome	mr_keep.outcome	pval_origin.outcome	data_source.outcome	se.exposure	chr.exposure	samplesize.exposure	pos.exposure	pval.exposure	id.exposure	exposure	mr_keep.exposure	pval_origin.exposure	data_source.exposure	action	mr_keep	R2	f	meanf
ebi-a-GCST90002086	SSC-A on HLA DR+ CD8br	rs10145270	A	G	A	G	-0.1226	0.0274697	0.626	0.558503	FALSE	FALSE	FALSE	YaaKiA	104883554	0.186961	0.0208163	outcome	TRUE	reported	textfile	0.02731	14	3060	105349891	7.43207e-06	ebi-a-GCST90002086	|| id:ebi-a-GCST90002086	TRUE	reported	igd	2	TRUE	0.00654282	20.1397	21.964
		rs1017102	C	A	C	A	0.1765	-0.00221526	0.1376	0.152891	FALSE	FALSE	FALSE	YaaKiA	56381263	0.938078	0.0285156	outcome	TRUE	reported	textfile	0.03832	19	3060	56892632	4.27996e-06	ebi-a-GCST90002086	|| id:ebi-a-GCST90002086	TRUE	reported	igd	2	TRUE	0.0068852	21.2009	21.964
		rs114955332	C	A	C	A	-0.6337	0.0660951	0.0087	0.0103863	FALSE	FALSE	FALSE	YaaKiA	77393960	0.530727	0.105432	outcome	TRUE	reported	textfile	0.1406	1	3060	77859645	6.85094e-06	ebi-a-GCST90002086	|| id:ebi-a-GCST90002086	TRUE	reported	igd	2	TRUE	0.0065948	20.3008	21.964
		rs117410119	C	G	C	G	-0.4905	0.00101513	0.015	0.0426484	FALSE	TRUE	FALSE	YaaKiA	89453251	0.98435	0.0517501	outcome	TRUE	reported	textfile	0.1091	15	3060	89996482	7.11902e-06	ebi-a-GCST90002086	|| id:ebi-a-GCST90002086	TRUE	reported	igd	2	TRUE	0.00656217	20.1997	21.964
		rs117767550	T	G	T	G	-0.3058	-0.0370934	0.0436	0.0072325	FALSE	FALSE	FALSE	YaaKiA	98415636	0.766459	0.124889	outcome	TRUE	reported	textfile	0.06567	12	3060	98809414	3.36001e-06	ebi-a-GCST90002086	|| id:ebi-a-GCST90002086	TRUE	reported	igd	2	TRUE	0.00703644	21.6699	21.964
		rs117967604	C	A	C	A	0.3688	-0.148014	0.0253	0.00356955	FALSE	FALSE	FALSE	YaaKiA	154859740	0.429317	0.187274	outcome	TRUE	reported	textfile	0.08324	7	3060	154651450	9.71807e-06	ebi-a-GCST90002086	|| id:ebi-a-GCST90002086	TRUE	reported	igd	2	TRUE	0.0063741	19.6171	21.964
		rs11801958	T	G	T	G	0.1397	0.0204318	0.4853	0.304713	FALSE	FALSE	FALSE	YaaKiA	7116619	0.358881	0.022269	outcome	TRUE	reported	textfile	0.0266	1	3060	7176679	1.61499e-07	ebi-a-GCST90002086	|| id:ebi-a-GCST90002086	TRUE	reported	igd	2	TRUE	0.00893328	27.5642	21.964
		rs142804909	A	G	A	G	0.6154	-0.00887141	0.0118	0.0224924	FALSE	FALSE	FALSE	YaaKiA	64044933	0.89794	0.069165	outcome	TRUE	reported	textfile	0.1271	1	3060	64510605	1.34499e-06	ebi-a-GCST90002086	|| id:ebi-a-GCST90002086	TRUE	reported	igd	2	TRUE	0.00760305	23.4283	21.964
		rs1552390	T	C	T	C	0.1178	-0.0299898	0.4644	0.562991	FALSE	FALSE	FALSE	YaaKiA	13074161	0.148581	0.0207604	outcome	TRUE	reported	textfile	0.02654	12	3060	13227095	9.31794e-06	ebi-a-GCST90002086	|| id:ebi-a-GCST90002086	TRUE	reported	igd	2	TRUE	0.00639706	19.6881	21.964
		rs2147883	G	T	G	T	-0.9571	-0.056515	0.9954	0.989916	FALSE	FALSE	FALSE	YaaKiA	66975140	0.589317	0.104691	outcome	TRUE	reported	textfile	0.1959	10	3060	68734898	1.083e-06	ebi-a-GCST90002086	|| id:ebi-a-GCST90002086	TRUE	reported	igd	2	TRUE	0.00774016	23.854	21.964
		rs3129034	T	C	T	C	-0.1596	0.0130667	0.6992	0.661384	FALSE	FALSE	FALSE	YaaKiA	29588032	0.544829	0.021579	outcome	TRUE	reported	textfile	0.02976	6	3060	29555809	8.82999e-08	ebi-a-GCST90002086	|| id:ebi-a-GCST90002086	TRUE	reported	igd	2	TRUE	0.00931141	28.7419	21.964
		rs4273217	T	C	T	C	0.1808	-0.0327689	0.8719	0.850722	FALSE	FALSE	FALSE	YaaKiA	151781984	0.254741	0.0287721	outcome	TRUE	reported	textfile	0.04	2	3060	152638498	6.39794e-06	ebi-a-GCST90002086	|| id:ebi-a-GCST90002086	TRUE	reported	igd	2	TRUE	0.00663232	20.417	21.964
		rs4686701	A	G	A	G	-0.1182	-0.00739045	0.4735	0.387572	FALSE	FALSE	FALSE	YaaKiA	185832777	0.727803	0.0212338	outcome	TRUE	reported	textfile	0.02669	3	3060	185550565	9.88804e-06	ebi-a-GCST90002086	|| id:ebi-a-GCST90002086	TRUE	reported	igd	2	TRUE	0.00636857	19.5999	21.964
		rs4833232	T	C	T	C	-0.1213	0.00967979	0.3799	0.426996	FALSE	FALSE	FALSE	YaaKiA	121763212	0.641261	0.0207749	outcome	TRUE	reported	textfile	0.02722	4	3060	122684367	8.71104e-06	ebi-a-GCST90002086	|| id:ebi-a-GCST90002086	TRUE	reported	igd	2	TRUE	0.00644785	19.8455	21.964
		rs614008	T	C	T	C	0.1346	-0.0281283	0.6289	0.574291	FALSE	FALSE	FALSE	YaaKiA	31873017	0.174041	0.0206927	outcome	TRUE	reported	textfile	0.02915	6	3060	31840794	4.05303e-06	ebi-a-GCST90002086	|| id:ebi-a-GCST90002086	TRUE	reported	igd	2	TRUE	0.00691952	21.3073	21.964
		rs62161922	A	G	A	G	0.233	-0.0911899	0.0706	0.0632093	FALSE	FALSE	FALSE	YaaKiA	34558985	0.028618	0.0416637	outcome	TRUE	reported	textfile	0.05158	2	3060	34784052	6.528e-06	ebi-a-GCST90002086	|| id:ebi-a-GCST90002086	TRUE	reported	igd	2	TRUE	0.00662432	20.3923	21.964
		rs74827160	T	G	T	G	-0.24	0.224906	0.0753	0.0182376	FALSE	FALSE	FALSE	YaaKiA	87959369	0.00262639	0.0747598	outcome	TRUE	reported	textfile	0.05003	12	3060	88353146	1.68e-06	ebi-a-GCST90002086	|| id:ebi-a-GCST90002086	TRUE	reported	igd	2	TRUE	0.00746425	22.9973	21.964
		rs74843612	T	A	T	A	0.8983	0.0414212	0.0047	0.0318847	FALSE	TRUE	FALSE	YaaKiA	9641634	0.48049	0.0587105	outcome	TRUE	reported	textfile	0.1965	7	3060	9681264	5.00703e-06	ebi-a-GCST90002086	|| id:ebi-a-GCST90002086	TRUE	reported	igd	2	TRUE	0.00678329	20.885	21.964
		rs75133898	A	C	A	C	0.4304	-0.0795953	0.0224	0.0729979	FALSE	FALSE	FALSE	YaaKiA	124497433	0.0440707	0.0395324	outcome	TRUE	reported	textfile	0.08931	12	3060	124981979	1.51499e-06	ebi-a-GCST90002086	|| id:ebi-a-GCST90002086	TRUE	reported	igd	2	TRUE	0.0075325	23.2092	21.964
		rs75242390	A	G	A	G	0.9946	-0.102327	0.0041	0.0561158	FALSE	FALSE	FALSE	YaaKiA	106759818	0.0221615	0.0447313	outcome	TRUE	reported	textfile	0.2226	13	3060	107412166	8.18691e-06	ebi-a-GCST90002086	|| id:ebi-a-GCST90002086	TRUE	reported	igd	2	TRUE	0.00648188	19.9509	21.964
		rs76157970	T	C	T	C	-0.3549	-0.0109395	0.0395	0.0136794	FALSE	FALSE	FALSE	YaaKiA	7325127	0.90503	0.09169	outcome	TRUE	reported	textfile	0.06854	9	3060	7325127	2.39502e-07	ebi-a-GCST90002086	|| id:ebi-a-GCST90002086	TRUE	reported	igd	2	TRUE	0.00868588	26.7941	21.964
		rs78160435	C	G	C	G	0.1451	-0.0124847	0.2552	0.11185	FALSE	TRUE	FALSE	YaaKiA	164015957	0.702658	0.0327051	outcome	TRUE	reported	textfile	0.03035	4	3060	164937109	1.82201e-06	ebi-a-GCST90002086	|| id:ebi-a-GCST90002086	TRUE	reported	igd	2	TRUE	0.0074142	22.842	21.964
		rs78335055	A	G	A	G	0.369	0.0157509	0.0271	0.00774336	FALSE	FALSE	FALSE	YaaKiA	87031385	0.892105	0.116122	outcome	TRUE	reported	textfile	0.08036	12	3060	87425162	4.55397e-06	ebi-a-GCST90002086	|| id:ebi-a-GCST90002086	TRUE	reported	igd	2	TRUE	0.00684336	21.0712	21.964
		rs79260068	A	C	A	C	0.8273	0.083537	0.0056	0.00356571	FALSE	FALSE	FALSE	YaaKiA	11400999	0.626542	0.171675	outcome	TRUE	reported	textfile	0.1787	17	3060	11304316	3.83398e-06	ebi-a-GCST90002086	|| id:ebi-a-GCST90002086	TRUE	reported	igd	2	TRUE	0.00695543	21.4187	21.964
id1	id2	SNP	effect_allele.exposure	other_allele.exposure	effect_allele.outcome	other_allele.outcome	beta.exposure	beta.outcome	eaf.exposure	eaf.outcome	remove	palindromic	ambiguous	id.outcome	pos.outcome	pval.outcome	se.outcome	outcome	mr_keep.outcome	pval_origin.outcome	data_source.outcome	chr.exposure	samplesize.exposure	pval.exposure	pos.exposure	se.exposure	id.exposure	exposure	mr_keep.exposure	pval_origin.exposure	data_source.exposure	action	mr_keep	R2	f	meanf
ebi-a-GCST90002102	CD45RA on resting Treg	rs10188010	T	C	T	C	-0.1337	-0.00194877	0.2765	0.187558	FALSE	FALSE	FALSE	jS86IT	41555200	0.941143	0.0263942	outcome	TRUE	reported	textfile	2	2919	5.01996e-06	41782340	0.02924	ebi-a-GCST90002102	|| id:ebi-a-GCST90002102	TRUE	reported	igd	2	TRUE	0.00711172	20.8935	30.8243
		rs11124653	A	C	A	C	-0.2555	-0.00744539	0.5925	0.656923	FALSE	FALSE	FALSE	jS86IT	38885025	0.730634	0.0216259	outcome	TRUE	reported	textfile	2	2919	6.84069e-22	39112166	0.02636	ebi-a-GCST90002102	|| id:ebi-a-GCST90002102	TRUE	reported	igd	2	TRUE	0.0311817	93.8844	30.8243
		rs11579717	A	G	A	G	1.499	0.000805732	0.0041	0.075116	FALSE	FALSE	FALSE	jS86IT	200029993	0.983566	0.0391166	outcome	TRUE	reported	textfile	1	2919	4.73915e-14	199999121	0.1979	ebi-a-GCST90002102	|| id:ebi-a-GCST90002102	TRUE	reported	igd	2	TRUE	0.0192763	57.3342	30.8243
		rs12663871	G	A	G	A	-1.555	-0.0574085	0.0014	0.0878551	FALSE	FALSE	FALSE	jS86IT	68165873	0.113529	0.0362764	outcome	TRUE	reported	textfile	6	2919	2.733e-06	68875765	0.331	ebi-a-GCST90002102	|| id:ebi-a-GCST90002102	TRUE	reported	igd	2	TRUE	0.00750411	22.055	30.8243
		rs138790946	T	C	T	C	0.2901	0.0590023	0.0408	0.0899817	FALSE	FALSE	FALSE	jS86IT	35127217	0.100494	0.035923	outcome	TRUE	reported	textfile	7	2919	6.19498e-06	35166829	0.06407	ebi-a-GCST90002102	|| id:ebi-a-GCST90002102	TRUE	reported	igd	2	TRUE	0.00697449	20.4875	30.8243
		rs138915779	A	C	A	C	1.586	-0.0289429	0.0033	0.0158676	FALSE	FALSE	FALSE	jS86IT	190110040	0.726159	0.0826378	outcome	TRUE	reported	textfile	1	2919	4.27563e-11	190079170	0.2396	ebi-a-GCST90002102	|| id:ebi-a-GCST90002102	TRUE	reported	igd	2	TRUE	0.0147886	43.786	30.8243
		rs140807368	T	A	T	A	0.827	0.0292056	0.0053	0.02979	FALSE	TRUE	FALSE	jS86IT	194410803	0.631476	0.0608895	outcome	TRUE	reported	textfile	1	2919	1.093e-06	194379933	0.1693	ebi-a-GCST90002102	|| id:ebi-a-GCST90002102	TRUE	reported	igd	2	TRUE	0.00810825	23.8451	30.8243
		rs141148183	T	C	T	C	0.8913	0.0582086	0.0043	0.0364065	FALSE	FALSE	FALSE	jS86IT	54721617	0.305152	0.0567641	outcome	TRUE	reported	textfile	16	2919	4.89204e-06	54755529	0.1947	ebi-a-GCST90002102	|| id:ebi-a-GCST90002102	TRUE	reported	igd	2	TRUE	0.00712812	20.942	30.8243
		rs146873217	A	G	A	G	-0.6426	-0.190441	0.0086	0.0190438	FALSE	FALSE	FALSE	jS86IT	43329266	0.0112365	0.0751169	outcome	TRUE	reported	textfile	3	2919	6.96402e-06	43370758	0.1427	ebi-a-GCST90002102	|| id:ebi-a-GCST90002102	TRUE	reported	igd	2	TRUE	0.00689911	20.2645	30.8243
		rs146962738	G	A	G	A	1.893	-0.0260482	0.0012	0.00762922	FALSE	FALSE	FALSE	jS86IT	121918710	0.825674	0.118265	outcome	TRUE	reported	textfile	8	2919	2.381e-07	122930949	0.3655	ebi-a-GCST90002102	|| id:ebi-a-GCST90002102	TRUE	reported	igd	2	TRUE	0.00910583	26.8058	30.8243
		rs149694073	C	G	C	G	0.2122	0.063373	0.0824	0.0175273	FALSE	TRUE	FALSE	jS86IT	138687898	0.434558	0.0811003	outcome	TRUE	reported	textfile	8	2919	9.29994e-06	139700141	0.04778	ebi-a-GCST90002102	|| id:ebi-a-GCST90002102	TRUE	reported	igd	2	TRUE	0.00671181	19.7106	30.8243
		rs187089343	C	A	C	A	1.122	0.0811062	0.0036	0.0139462	FALSE	FALSE	FALSE	jS86IT	182122403	0.334418	0.0840259	outcome	TRUE	reported	textfile	1	2919	2.03798e-07	182091538	0.2153	ebi-a-GCST90002102	|| id:ebi-a-GCST90002102	TRUE	reported	igd	2	TRUE	0.0092181	27.1394	30.8243
		rs191186600	C	T	C	T	0.5324	-0.0222454	0.012	0.0065545	FALSE	FALSE	FALSE	jS86IT	69142327	0.865848	0.13168	outcome	TRUE	reported	textfile	14	2919	8.55401e-06	69609044	0.1194	ebi-a-GCST90002102	|| id:ebi-a-GCST90002102	TRUE	reported	igd	2	TRUE	0.00676527	19.8687	30.8243
		rs2565661	A	T	A	T	-0.2921	-0.0104356	0.9156	0.849074	FALSE	TRUE	FALSE	jS86IT	37905507	0.717413	0.028834	outcome	TRUE	reported	textfile	2	2919	4.93003e-10	38132650	0.0468	ebi-a-GCST90002102	|| id:ebi-a-GCST90002102	TRUE	reported	igd	2	TRUE	0.0131698	38.929	30.8243
		rs34096085	G	A	G	A	-0.2318	0.0276623	0.069	0.0662393	FALSE	FALSE	FALSE	jS86IT	37972042	0.501928	0.0411973	outcome	TRUE	reported	textfile	21	2919	5.37601e-06	39344345	0.05085	ebi-a-GCST90002102	|| id:ebi-a-GCST90002102	TRUE	reported	igd	2	TRUE	0.00706855	20.7657	30.8243
		rs34376819	A	T	A	T	0.1875	-0.0357854	0.1064	0.0562228	FALSE	TRUE	FALSE	jS86IT	85669146	0.417165	0.044106	outcome	TRUE	reported	textfile	13	2919	8.81191e-06	86243281	0.04211	ebi-a-GCST90002102	|| id:ebi-a-GCST90002102	TRUE	reported	igd	2	TRUE	0.00674618	19.8123	30.8243
		rs34645541	A	C	A	C	0.6666	0.185665	0.0094	0.0207123	FALSE	FALSE	FALSE	jS86IT	195906475	0.0127438	0.0745391	outcome	TRUE	reported	textfile	1	2919	7.53408e-07	195875605	0.1345	ebi-a-GCST90002102	|| id:ebi-a-GCST90002102	TRUE	reported	igd	2	TRUE	0.00834474	24.5464	30.8243
		rs359735	T	C	T	C	-0.4343	0.00732045	0.9817	0.954053	FALSE	FALSE	FALSE	jS86IT	76058327	0.881396	0.049065	outcome	TRUE	reported	textfile	18	2919	5.21099e-06	73770282	0.09514	ebi-a-GCST90002102	|| id:ebi-a-GCST90002102	TRUE	reported	igd	2	TRUE	0.0070881	20.8236	30.8243
		rs541367304	A	G	A	G	2.693	0.247535	0.0029	0.00454929	FALSE	FALSE	FALSE	jS86IT	198313928	0.124893	0.161307	outcome	TRUE	reported	textfile	1	2919	2.12178e-22	198283058	0.2744	ebi-a-GCST90002102	|| id:ebi-a-GCST90002102	TRUE	reported	igd	2	TRUE	0.0319427	96.2513	30.8243
		rs56747968	A	G	A	G	0.3997	-0.0676982	0.0233	0.0541376	FALSE	FALSE	FALSE	jS86IT	2059323	0.140142	0.0458889	outcome	TRUE	reported	textfile	19	2919	3.16599e-06	2059322	0.08561	ebi-a-GCST90002102	|| id:ebi-a-GCST90002102	TRUE	reported	igd	2	TRUE	0.00741232	21.7832	30.8243
		rs568546879	C	G	C	G	0.9123	-0.0248593	0.0051	0.00794094	FALSE	TRUE	FALSE	jS86IT	36298149	0.826193	0.113209	outcome	TRUE	reported	textfile	18	2919	1.852e-06	33878112	0.1909	ebi-a-GCST90002102	|| id:ebi-a-GCST90002102	TRUE	reported	igd	2	TRUE	0.00776327	22.8226	30.8243
		rs72805573	C	T	C	T	0.8347	-0.0185446	0.0051	0.0199087	FALSE	FALSE	FALSE	jS86IT	62481359	0.802084	0.0739856	outcome	TRUE	reported	textfile	2	2919	2.509e-06	62708494	0.177	ebi-a-GCST90002102	|| id:ebi-a-GCST90002102	TRUE	reported	igd	2	TRUE	0.00756108	22.2237	30.8243
		rs72819716	G	T	G	T	0.5135	-0.00156633	0.0128	0.0462004	FALSE	FALSE	FALSE	jS86IT	10433171	0.974582	0.0491603	outcome	TRUE	reported	textfile	6	2919	8.99394e-06	10433404	0.1155	ebi-a-GCST90002102	|| id:ebi-a-GCST90002102	TRUE	reported	igd	2	TRUE	0.00672592	19.7524	30.8243
		rs7283704	C	T	C	T	-0.2626	-0.00717323	0.9395	0.95861	FALSE	FALSE	FALSE	jS86IT	38444694	0.891815	0.0527412	outcome	TRUE	reported	textfile	21	2919	1.29999e-06	39816617	0.05414	ebi-a-GCST90002102	|| id:ebi-a-GCST90002102	TRUE	reported	igd	2	TRUE	0.00799526	23.5101	30.8243
		rs72868954	C	G	C	G	0.6795	0.0483619	0.0067	0.0264033	FALSE	TRUE	FALSE	jS86IT	70524630	0.459513	0.065385	outcome	TRUE	reported	textfile	17	2919	9.67097e-06	68520771	0.1533	ebi-a-GCST90002102	|| id:ebi-a-GCST90002102	TRUE	reported	igd	2	TRUE	0.0066857	19.6335	30.8243
		rs76643193	T	C	T	C	2.173	0.0493328	0.0007	0.0265573	FALSE	FALSE	FALSE	jS86IT	131019129	0.439757	0.0638526	outcome	TRUE	reported	textfile	7	2919	8.00092e-07	130703888	0.4394	ebi-a-GCST90002102	|| id:ebi-a-GCST90002102	TRUE	reported	igd	2	TRUE	0.00830886	24.44	30.8243
		rs78689347	C	A	C	A	0.698	0.123666	0.0149	0.0188191	FALSE	FALSE	FALSE	jS86IT	40546623	0.108194	0.0769852	outcome	TRUE	reported	textfile	2	2919	3.00303e-10	40773763	0.1104	ebi-a-GCST90002102	|| id:ebi-a-GCST90002102	TRUE	reported	igd	2	TRUE	0.0135093	39.9462	30.8243
id1	id2	SNP	effect_allele.exposure	other_allele.exposure	effect_allele.outcome	other_allele.outcome	beta.exposure	beta.outcome	eaf.exposure	eaf.outcome	remove	palindromic	ambiguous	id.outcome	pos.outcome	pval.outcome	se.outcome	outcome	mr_keep.outcome	pval_origin.outcome	data_source.outcome	chr.exposure	pos.exposure	samplesize.exposure	pval.exposure	se.exposure	id.exposure	exposure	mr_keep.exposure	pval_origin.exposure	data_source.exposure	action	mr_keep	R2	f	meanf
ebi-a-GCST90002110	HLA DR on CD33dim HLA DR+ CD11b+	rs10511609	G	A	G	A	-0.6195	-0.0106644	0.0236	0.0485398	FALSE	FALSE	FALSE	eEYhe1	15335998	0.825279	0.0483076	outcome	TRUE	reported	textfile	9	15335996	1634	4.56804e-07	0.1223	ebi-a-GCST90002110	|| id:ebi-a-GCST90002110	TRUE	reported	igd	2	TRUE	0.0154601	25.627	32.1644
		rs11074934	T	C	T	C	-0.3589	0.0237358	0.2194	0.267717	FALSE	FALSE	FALSE	eEYhe1	10885583	0.30632	0.0232028	outcome	TRUE	reported	textfile	16	10979440	1634	1.3649e-17	0.04157	ebi-a-GCST90002110	|| id:ebi-a-GCST90002110	TRUE	reported	igd	2	TRUE	0.0436277	74.4483	32.1644
		rs113773853	C	T	C	T	2.611	-0.0455801	0.0009	0.0211356	FALSE	FALSE	FALSE	eEYhe1	39211098	0.518205	0.0705449	outcome	TRUE	reported	textfile	22	39607103	1634	1.61298e-06	0.5424	ebi-a-GCST90002110	|| id:ebi-a-GCST90002110	TRUE	reported	igd	2	TRUE	0.0139832	23.1442	32.1644
		rs116632210	G	A	G	A	-0.4023	-0.032908	0.0483	0.00817207	FALSE	FALSE	FALSE	eEYhe1	37888437	0.772464	0.113808	outcome	TRUE	reported	textfile	6	37856213	1634	2.68497e-06	0.0854	ebi-a-GCST90002110	|| id:ebi-a-GCST90002110	TRUE	reported	igd	2	TRUE	0.013399	22.1642	32.1644
		rs118175684	T	C	T	C	-0.326	0.121658	0.0652	0.0137377	FALSE	FALSE	FALSE	eEYhe1	121803809	0.16558	0.0877417	outcome	TRUE	reported	textfile	7	121443863	1634	8.24195e-06	0.07288	ebi-a-GCST90002110	|| id:ebi-a-GCST90002110	TRUE	reported	igd	2	TRUE	0.0120971	19.9842	32.1644
		rs12485444	A	T	A	T	0.2278	-0.0285567	0.4728	0.475557	FALSE	TRUE	TRUE	eEYhe1	188417995	0.166978	0.0206636	outcome	TRUE	reported	textfile	3	188135783	1634	2.48599e-10	0.03577	ebi-a-GCST90002110	|| id:ebi-a-GCST90002110	TRUE	reported	igd	2	FALSE	0.0242197	40.5077	32.1644
		rs12929277	C	T	C	T	0.2107	0.0277185	0.2166	0.265206	FALSE	FALSE	FALSE	eEYhe1	10607071	0.232546	0.0232182	outcome	TRUE	reported	textfile	16	10700928	1634	1.58599e-06	0.04373	ebi-a-GCST90002110	|| id:ebi-a-GCST90002110	TRUE	reported	igd	2	TRUE	0.0140085	23.1867	32.1644
		rs13074783	C	T	C	T	0.2592	0.0280556	0.1108	0.0773657	FALSE	FALSE	FALSE	eEYhe1	3996154	0.468712	0.0387199	outcome	TRUE	reported	textfile	3	4037838	1634	6.88605e-06	0.05746	ebi-a-GCST90002110	|| id:ebi-a-GCST90002110	TRUE	reported	igd	2	TRUE	0.0123002	20.3239	32.1644
		rs142006783	C	T	C	T	-1.2	0.0348749	0.0064	0.038889	FALSE	FALSE	FALSE	eEYhe1	74617835	0.513473	0.0533714	outcome	TRUE	reported	textfile	16	74651733	1634	4.97004e-06	0.2618	ebi-a-GCST90002110	|| id:ebi-a-GCST90002110	TRUE	reported	igd	2	TRUE	0.0126947	20.9841	32.1644
		rs1461277	G	A	G	A	0.1774	-0.00367845	0.4988	0.385458	FALSE	FALSE	FALSE	eEYhe1	175201185	0.862798	0.0212857	outcome	TRUE	reported	textfile	3	174918975	1634	8.56091e-07	0.03589	ebi-a-GCST90002110	|| id:ebi-a-GCST90002110	TRUE	reported	igd	2	TRUE	0.014732	24.4022	32.1644
		rs147171620	T	C	T	C	-0.5906	-0.0550482	0.0193	0.0158525	FALSE	FALSE	FALSE	eEYhe1	46254348	0.509637	0.0834819	outcome	TRUE	reported	textfile	13	46828483	1634	6.96594e-06	0.131	ebi-a-GCST90002110	|| id:ebi-a-GCST90002110	TRUE	reported	igd	2	TRUE	0.0122864	20.3008	32.1644
		rs1801274	G	A	G	A	-0.1876	-0.00653347	0.3302	0.503539	FALSE	FALSE	FALSE	eEYhe1	161509955	0.749842	0.0204909	outcome	TRUE	reported	textfile	1	161479745	1634	1.70498e-06	0.03907	ebi-a-GCST90002110	|| id:ebi-a-GCST90002110	TRUE	reported	igd	2	TRUE	0.0139137	23.0275	32.1644
		rs182790	A	G	A	G	-0.2044	0.0167916	0.1961	0.232667	FALSE	FALSE	FALSE	eEYhe1	99605684	0.491444	0.0244058	outcome	TRUE	reported	textfile	6	100053560	1634	8.87299e-06	0.04587	ebi-a-GCST90002110	|| id:ebi-a-GCST90002110	TRUE	reported	igd	2	TRUE	0.0120062	19.8323	32.1644
		rs2237423	C	T	C	T	-0.2115	-0.0228125	0.2243	0.244237	FALSE	FALSE	FALSE	eEYhe1	42060826	0.339443	0.0238808	outcome	TRUE	reported	textfile	7	42100425	1634	1.181e-06	0.04338	ebi-a-GCST90002110	|| id:ebi-a-GCST90002110	TRUE	reported	igd	2	TRUE	0.0143389	23.7416	32.1644
		rs2887457	A	T	A	T	0.1775	-0.0489022	0.6576	0.771603	FALSE	TRUE	FALSE	eEYhe1	184407619	0.0471379	0.0246351	outcome	TRUE	reported	textfile	2	185272346	1634	5.68997e-06	0.03899	ebi-a-GCST90002110	|| id:ebi-a-GCST90002110	TRUE	reported	igd	2	TRUE	0.0125246	20.6994	32.1644
		rs412492	T	A	T	A	-0.2614	0.035844	0.7968	0.679108	FALSE	TRUE	FALSE	eEYhe1	32246054	0.102808	0.0219714	outcome	TRUE	reported	textfile	6	32213831	1634	5.18501e-08	0.04779	ebi-a-GCST90002110	|| id:ebi-a-GCST90002110	TRUE	reported	igd	2	TRUE	0.0179806	29.8817	32.1644
		rs5016173	C	T	C	T	-0.2169	0.0355982	0.8158	0.6802	FALSE	FALSE	FALSE	eEYhe1	50617134	0.108025	0.0221502	outcome	TRUE	reported	textfile	20	49233671	1634	3.05197e-06	0.04631	ebi-a-GCST90002110	|| id:ebi-a-GCST90002110	TRUE	reported	igd	2	TRUE	0.0132473	21.9098	32.1644
		rs61742525	A	G	A	G	0.4117	0.246619	0.0918	0.00403091	FALSE	FALSE	FALSE	eEYhe1	33104745	0.125157	0.160823	outcome	TRUE	reported	textfile	6	33072522	1634	1.53699e-09	0.06776	ebi-a-GCST90002110	|| id:ebi-a-GCST90002110	TRUE	reported	igd	2	TRUE	0.0220933	36.8708	32.1644
		rs61835728	T	C	T	C	-0.9321	0.041216	0.008	0.0688689	FALSE	FALSE	FALSE	eEYhe1	10508302	0.314069	0.0409409	outcome	TRUE	reported	textfile	10	10550265	1634	8.314e-06	0.2085	ebi-a-GCST90002110	|| id:ebi-a-GCST90002110	TRUE	reported	igd	2	TRUE	0.0120832	19.9609	32.1644
		rs6917212	G	C	G	C	-0.4813	0.0465346	0.7641	0.694922	FALSE	TRUE	FALSE	eEYhe1	32615228	0.0387106	0.0225104	outcome	TRUE	reported	textfile	6	32583005	1634	2.30781e-26	0.04452	ebi-a-GCST90002110	|| id:ebi-a-GCST90002110	TRUE	reported	igd	2	TRUE	0.0667523	116.732	32.1644
		rs72737163	C	T	C	T	-0.2867	-0.0320543	0.101	0.0372574	FALSE	FALSE	FALSE	eEYhe1	39008610	0.562573	0.0553592	outcome	TRUE	reported	textfile	15	39300811	1634	2.21401e-06	0.06035	ebi-a-GCST90002110	|| id:ebi-a-GCST90002110	TRUE	reported	igd	2	TRUE	0.0136236	22.5408	32.1644
		rs76870855	C	T	C	T	2.325	-0.142553	0.0012	0.00721128	FALSE	FALSE	FALSE	eEYhe1	183487955	0.246569	0.123026	outcome	TRUE	reported	textfile	1	183457090	1634	2.503e-06	0.4921	ebi-a-GCST90002110	|| id:ebi-a-GCST90002110	TRUE	reported	igd	2	TRUE	0.013477	22.295	32.1644
		rs78082697	A	G	A	G	-1.181	-0.0513126	0.0043	0.0240436	FALSE	FALSE	FALSE	eEYhe1	133200752	0.4607	0.069558	outcome	TRUE	reported	textfile	12	133777338	1634	8.05193e-06	0.2637	ebi-a-GCST90002110	|| id:ebi-a-GCST90002110	TRUE	reported	igd	2	TRUE	0.0121263	20.0331	32.1644
		rs9269109	C	T	C	T	0.3633	-0.0193411	0.3574	0.679864	FALSE	FALSE	FALSE	eEYhe1	32475489	0.377756	0.0219277	outcome	TRUE	reported	textfile	6	32443266	1634	1.28499e-18	0.04076	ebi-a-GCST90002110	|| id:ebi-a-GCST90002110	TRUE	reported	igd	2	TRUE	0.0463652	79.347	32.1644

## Sheet: Supplementary Table 2
ID	method	nsnp	b	se	pval	lo_ci	up_ci	or	or_lci95	or_uci95
Unsw Mem %lymphocyte	Inverse variance weighted	21	-0.0728385	0.0349806	0.0373191	-0.1414	-0.00427658	0.929751	0.868142	0.995733
Unsw Mem %lymphocyte	MR Egger	21	-0.020202	0.0726927	0.784083	-0.16268	0.122276	0.980001	0.849863	1.13007
Unsw Mem %lymphocyte	Simple mode	21	-0.0343849	0.077237	0.660965	-0.185769	0.117	0.9662	0.830465	1.12412
Unsw Mem %lymphocyte	Weighted median	21	-0.0589671	0.0502473	0.240581	-0.157452	0.0395177	0.942738	0.854318	1.04031
Unsw Mem %lymphocyte	Weighted mode	21	-0.0343849	0.0698352	0.627818	-0.171262	0.102492	0.9662	0.842601	1.10793
SSC-A on HLA DR+ CD8br	Inverse variance weighted	24	-0.071996	0.0264058	0.00640053	-0.123751	-0.0202407	0.930535	0.8836	0.979963
SSC-A on HLA DR+ CD8br	MR Egger	24	-0.0420785	0.0389872	0.292149	-0.118493	0.0343364	0.958795	0.888258	1.03493
SSC-A on HLA DR+ CD8br	Simple mode	24	-0.00526171	0.0670961	0.938172	-0.13677	0.126247	0.994752	0.872171	1.13456
SSC-A on HLA DR+ CD8br	Weighted median	24	-0.0844812	0.0387952	0.0294342	-0.16052	-0.00844269	0.918989	0.851701	0.991593
SSC-A on HLA DR+ CD8br	Weighted mode	24	-0.0558094	0.0438708	0.216039	-0.141796	0.0301774	0.945719	0.867798	1.03064
IgD on transitional	Inverse variance weighted	31	0.0516151	0.0254642	0.0426652	0.00170539	0.101525	1.05297	1.00171	1.10686
IgD on transitional	MR Egger	31	0.0898795	0.0440545	0.0505312	0.00353254	0.176226	1.09404	1.00354	1.19271
IgD on transitional	Simple mode	31	0.0490388	0.0745096	0.515459	-0.0970001	0.195078	1.05026	0.907556	1.21541
IgD on transitional	Weighted median	31	0.0778142	0.0345646	0.0243685	0.0100676	0.145561	1.08092	1.01012	1.15669
IgD on transitional	Weighted mode	31	0.0902031	0.0355785	0.0166828	0.0204693	0.159937	1.0944	1.02068	1.17344
IgD on IgD+ CD38dim	Inverse variance weighted	22	0.0417694	0.0200503	0.0372308	0.00247069	0.081068	1.04265	1.00247	1.08444
IgD on IgD+ CD38dim	MR Egger	22	0.0653556	0.0301619	0.0424985	0.00623826	0.124473	1.06754	1.00626	1.13255
IgD on IgD+ CD38dim	Simple mode	22	-0.0173995	0.0494549	0.728476	-0.114331	0.0795322	0.982751	0.891963	1.08278
IgD on IgD+ CD38dim	Weighted median	22	0.0237549	0.0286621	0.407223	-0.0324229	0.0799326	1.02404	0.968097	1.08321
IgD on IgD+ CD38dim	Weighted mode	22	0.0140124	0.0254993	0.588445	-0.0359663	0.0639911	1.01411	0.964673	1.06608
IgD on IgD+ CD38br	Inverse variance weighted	24	0.0740577	0.0249554	0.00300135	0.0251451	0.12297	1.07687	1.02546	1.13085
IgD on IgD+ CD38br	MR Egger	24	0.139368	0.0426017	0.00349074	0.0558684	0.222867	1.14955	1.05746	1.24965
IgD on IgD+ CD38br	Simple mode	24	0.0320776	0.0545664	0.562352	-0.0748726	0.139028	1.0326	0.927862	1.14916
IgD on IgD+ CD38br	Weighted median	24	0.102685	0.0291556	0.000428346	0.0455403	0.15983	1.10814	1.04659	1.17331
IgD on IgD+ CD38br	Weighted mode	24	0.0955957	0.027684	0.00216123	0.041335	0.149856	1.10031	1.0422	1.16167
IgD on IgD+ CD38- unsw mem	Inverse variance weighted	17	0.0630568	0.025193	0.0123164	0.0136785	0.112435	1.06509	1.01377	1.119
IgD on IgD+ CD38- unsw mem	MR Egger	17	0.0894047	0.0502537	0.0954953	-0.00909247	0.187902	1.09352	0.990949	1.20672
IgD on IgD+ CD38- unsw mem	Simple mode	17	0.098398	0.0630697	0.138284	-0.0252186	0.222015	1.1034	0.975097	1.24859
IgD on IgD+ CD38- unsw mem	Weighted median	17	0.10983	0.0302646	0.000284536	0.0505112	0.169148	1.11609	1.05181	1.1843
IgD on IgD+ CD38- unsw mem	Weighted mode	17	0.0912969	0.0314002	0.0102792	0.0297525	0.152841	1.09559	1.0302	1.16514
IgD on IgD+ CD24+	Inverse variance weighted	26	0.0606287	0.0201391	0.00260816	0.0211561	0.100101	1.0625	1.02138	1.10528
IgD on IgD+ CD24+	MR Egger	26	0.0625897	0.0329426	0.0695182	-0.00197778	0.127157	1.06459	0.998024	1.1356
IgD on IgD+ CD24+	Simple mode	26	0.0245159	0.0501788	0.629404	-0.0738346	0.122866	1.02482	0.928825	1.13073
IgD on IgD+ CD24+	Weighted median	26	0.0495803	0.0308247	0.107734	-0.0108361	0.109997	1.05083	0.989222	1.11627
IgD on IgD+ CD24+	Weighted mode	26	0.0587234	0.0281118	0.0470537	0.00362435	0.113822	1.06048	1.00363	1.12055
IgD on IgD+	Inverse variance weighted	21	0.0709454	0.0243978	0.00363913	0.0231257	0.118765	1.07352	1.0234	1.12611
IgD on IgD+	MR Egger	21	0.134947	0.0446965	0.0070553	0.047342	0.222552	1.14448	1.04848	1.24926
IgD on IgD+	Simple mode	21	0.00569813	0.0621533	0.927865	-0.116122	0.127519	1.00571	0.890366	1.13601
IgD on IgD+	Weighted median	21	0.094284	0.0345105	0.00629435	0.0266435	0.161924	1.09887	1.027	1.17577
IgD on IgD+	Weighted mode	21	0.110563	0.0334044	0.00349663	0.0450901	0.176035	1.11691	1.04612	1.19248
IgD- CD27- %B cell	Inverse variance weighted	15	0.0711797	0.0351942	0.0431261	0.00219916	0.14016	1.07377	1.0022	1.15046
IgD- CD27- %B cell	MR Egger	15	0.0158453	0.0660515	0.814154	-0.113616	0.145306	1.01597	0.892601	1.15639
IgD- CD27- %B cell	Simple mode	15	0.105193	0.0963388	0.293311	-0.0836315	0.294017	1.11092	0.91977	1.34181
IgD- CD27- %B cell	Weighted median	15	0.103933	0.0520457	0.0458296	0.00192356	0.205943	1.10953	1.00193	1.22868
IgD- CD27- %B cell	Weighted mode	15	0.127528	0.0606123	0.0539326	0.00872809	0.246328	1.13602	1.00877	1.27932
HVEM on T cell	Inverse variance weighted	23	0.064174	0.0232884	0.00585821	0.0185286	0.109819	1.06628	1.0187	1.11608
HVEM on T cell	MR Egger	23	0.0423322	0.052926	0.432761	-0.0614029	0.146067	1.04324	0.940444	1.15727
HVEM on T cell	Simple mode	23	0.115225	0.061473	0.0742164	-0.00526224	0.235712	1.12213	0.994752	1.26581
HVEM on T cell	Weighted median	23	0.0649729	0.0335134	0.0525366	-0.000713474	0.130659	1.06713	0.999287	1.13958
HVEM on T cell	Weighted mode	23	0.0831142	0.0565756	0.155966	-0.0277739	0.194002	1.08667	0.972608	1.2141
HLA DR+ CD4+ %lymphocyte	Inverse variance weighted	19	0.0979486	0.0403851	0.0152931	0.0187937	0.177103	1.10291	1.01897	1.19375
HLA DR+ CD4+ %lymphocyte	MR Egger	19	0.0739844	0.0877742	0.41099	-0.098053	0.246022	1.07679	0.906601	1.27893
HLA DR+ CD4+ %lymphocyte	Simple mode	19	0.0778702	0.0875166	0.385324	-0.0936624	0.249403	1.08098	0.91059	1.28326
HLA DR+ CD4+ %lymphocyte	Weighted median	19	0.0773644	0.0577901	0.180664	-0.0359041	0.190633	1.08044	0.964733	1.21002
HLA DR+ CD4+ %lymphocyte	Weighted mode	19	0.0778702	0.0584058	0.199075	-0.0366052	0.192346	1.08098	0.964057	1.21209
HLA DR on CD33dim HLA DR+ CD11b+	Inverse variance weighted	23	-0.0329493	0.0142155	0.0204579	-0.0608116	-0.0050869	0.967588	0.941	0.994926
HLA DR on CD33dim HLA DR+ CD11b+	MR Egger	23	-0.0228877	0.0212939	0.294637	-0.0646238	0.0188483	0.977372	0.93742	1.01903
HLA DR on CD33dim HLA DR+ CD11b+	Simple mode	23	-0.0380993	0.0296714	0.212486	-0.0962553	0.0200567	0.962617	0.908232	1.02026
HLA DR on CD33dim HLA DR+ CD11b+	Weighted median	23	-0.0273729	0.0202748	0.176987	-0.0671115	0.0123658	0.972998	0.935091	1.01244
HLA DR on CD33dim HLA DR+ CD11b+	Weighted mode	23	-0.0355611	0.0208195	0.101698	-0.0763674	0.00524515	0.965064	0.926476	1.00526
HLA DR on CD14+ monocyte	Inverse variance weighted	21	0.0604948	0.0229023	0.00825556	0.0156064	0.105383	1.06236	1.01573	1.11114
HLA DR on CD14+ monocyte	MR Egger	21	0.0699086	0.0452127	0.138546	-0.0187082	0.158525	1.07241	0.981466	1.17178
HLA DR on CD14+ monocyte	Simple mode	21	0.111515	0.0562265	0.0612312	0.00131148	0.221719	1.11797	1.00131	1.24822
HLA DR on CD14+ monocyte	Weighted median	21	0.0814548	0.0283254	0.00403159	0.025937	0.136973	1.08486	1.02628	1.1468
HLA DR on CD14+ monocyte	Weighted mode	21	0.0828856	0.0271808	0.00632969	0.0296112	0.13616	1.08642	1.03005	1.14587
HLA DR on CD14+ CD16- monocyte	Inverse variance weighted	22	0.0590006	0.0221283	0.00766913	0.0156292	0.102372	1.06078	1.01575	1.1078
HLA DR on CD14+ CD16- monocyte	MR Egger	22	0.0682954	0.0432087	0.129657	-0.0163937	0.152984	1.07068	0.98374	1.16531
HLA DR on CD14+ CD16- monocyte	Simple mode	22	0.110338	0.0553365	0.0593056	0.00187817	0.218797	1.11666	1.00188	1.24458
HLA DR on CD14+ CD16- monocyte	Weighted median	22	0.0805877	0.0274425	0.0033183	0.0268004	0.134375	1.08392	1.02716	1.14382
HLA DR on CD14+ CD16- monocyte	Weighted mode	22	0.0818977	0.0263955	0.00538912	0.0301627	0.133633	1.08534	1.03062	1.14297
HLA DR on CD14- CD16+ monocyte	Inverse variance weighted	19	-0.0750048	0.0230702	0.00114936	-0.120222	-0.0297872	0.927739	0.886723	0.970652
HLA DR on CD14- CD16+ monocyte	MR Egger	19	-0.097565	0.046543	0.0513325	-0.188789	-0.00634077	0.907043	0.827961	0.993679
HLA DR on CD14- CD16+ monocyte	Simple mode	19	-0.0791167	0.0391528	0.0584416	-0.155856	-0.00237724	0.923932	0.855682	0.997626
HLA DR on CD14- CD16+ monocyte	Weighted median	19	-0.0864034	0.0311506	0.00554169	-0.147459	-0.0253483	0.917224	0.862898	0.97497
HLA DR on CD14- CD16+ monocyte	Weighted mode	19	-0.0847963	0.0297134	0.0105451	-0.143035	-0.0265579	0.918699	0.866724	0.973792
CD45RA on resting Treg	Inverse variance weighted	27	0.0290149	0.0117799	0.0137747	0.00592628	0.0521034	1.02944	1.00594	1.05348
CD45RA on resting Treg	MR Egger	27	0.0273635	0.0172501	0.125245	-0.00644675	0.0611738	1.02774	0.993574	1.06308
CD45RA on resting Treg	Simple mode	27	0.0122405	0.026303	0.645544	-0.0393133	0.0637943	1.01232	0.961449	1.06587
CD45RA on resting Treg	Weighted median	27	0.024757	0.0161394	0.125043	-0.00687626	0.0563903	1.02507	0.993147	1.05801
CD45RA on resting Treg	Weighted mode	27	0.0201749	0.015651	0.208732	-0.010501	0.0508508	1.02038	0.989554	1.05217
CD45RA- CD4+ %T cell	Inverse variance weighted	25	0.0188981	0.00955761	0.0480103	0.000165131	0.037631	1.01908	1.00017	1.03835
CD45RA- CD4+ %T cell	MR Egger	25	0.0108235	0.0105902	0.317398	-0.00993333	0.0315803	1.01088	0.990116	1.03208
CD45RA- CD4+ %T cell	Simple mode	25	0.0200412	0.0254046	0.437907	-0.0297519	0.0698342	1.02024	0.970686	1.07233
CD45RA- CD4+ %T cell	Weighted median	25	0.0187277	0.0113015	0.0974993	-0.00342323	0.0408786	1.0189	0.996583	1.04173
CD45RA- CD4+ %T cell	Weighted mode	25	0.0171018	0.00924822	0.0767846	-0.00102475	0.0352283	1.01725	0.998976	1.03586
CD45 on lymphocyte	Inverse variance weighted	16	-0.0724049	0.0324895	0.0258432	-0.136084	-0.00872539	0.930154	0.872769	0.991313
CD45 on lymphocyte	MR Egger	16	-0.141943	0.0827458	0.108308	-0.304125	0.0202391	0.867671	0.737769	1.02045
CD45 on lymphocyte	Simple mode	16	-0.0812619	0.0771062	0.308612	-0.23239	0.0698663	0.921952	0.792637	1.07236
CD45 on lymphocyte	Weighted median	16	-0.078169	0.0480603	0.103848	-0.172367	0.0160292	0.924808	0.84167	1.01616
CD45 on lymphocyte	Weighted mode	16	-0.0755278	0.0638123	0.254993	-0.2006	0.0495443	0.927254	0.81824	1.05079
CD45 on Im MDSC	Inverse variance weighted	10	-0.0416736	0.0187964	0.0266154	-0.0785145	-0.00483278	0.959183	0.924489	0.995179
CD45 on Im MDSC	MR Egger	10	-0.061508	0.0314919	0.0865716	-0.123232	0.000216136	0.940345	0.884058	1.00022
CD45 on Im MDSC	Simple mode	10	-0.0215873	0.035938	0.562872	-0.0920257	0.0488512	0.978644	0.912082	1.05006
CD45 on Im MDSC	Weighted median	10	-0.0540504	0.0251498	0.0316233	-0.103344	-0.00475684	0.947384	0.901817	0.995254
CD45 on Im MDSC	Weighted mode	10	-0.0479824	0.0270862	0.110251	-0.101071	0.00510656	0.953151	0.903869	1.00512
CD4 Treg AC	Inverse variance weighted	21	-0.084224	0.0256963	0.00104669	-0.134589	-0.0338592	0.919225	0.874075	0.966708
CD4 Treg AC	MR Egger	21	-0.0816367	0.040924	0.0606066	-0.161848	-0.00142562	0.921607	0.850571	0.998575
CD4 Treg AC	Simple mode	21	-0.110763	0.059148	0.0758124	-0.226693	0.00516736	0.895151	0.797165	1.00518
CD4 Treg AC	Weighted median	21	-0.101258	0.037658	0.00716908	-0.175068	-0.0274484	0.9037	0.8394	0.972925
CD4 Treg AC	Weighted mode	21	-0.100518	0.0419528	0.0264718	-0.182746	-0.0182906	0.904369	0.83298	0.981876
CD4 on CD28+ CD4+	Inverse variance weighted	21	0.065655	0.0296877	0.027	0.007467	0.123843	1.06786	1.00749	1.13184
CD4 on CD28+ CD4+	MR Egger	21	0.0243838	0.0539205	0.656233	-0.0813005	0.130068	1.02468	0.921917	1.13891
CD4 on CD28+ CD4+	Simple mode	21	0.0751413	0.0670185	0.275484	-0.0562149	0.206498	1.07804	0.945336	1.22936
CD4 on CD28+ CD4+	Weighted median	21	0.0459374	0.0450396	0.30776	-0.0423403	0.134215	1.04701	0.958544	1.14364
CD4 on CD28+ CD4+	Weighted mode	21	0.0333662	0.0467134	0.483312	-0.058192	0.124924	1.03393	0.943469	1.13306
CD39+ CD4+ %T cell	Inverse variance weighted	31	0.0279918	0.0130193	0.0315538	0.0024739	0.0535096	1.02839	1.00248	1.05497
CD39+ CD4+ %T cell	MR Egger	31	0.0159649	0.0158233	0.321343	-0.0150487	0.0469785	1.01609	0.985064	1.0481
CD39+ CD4+ %T cell	Simple mode	31	0.0293364	0.031515	0.359352	-0.032433	0.0911057	1.02977	0.968087	1.09538
CD39+ CD4+ %T cell	Weighted median	31	0.0113283	0.0206198	0.582738	-0.0290864	0.051743	1.01139	0.971332	1.05311
CD39+ CD4+ %T cell	Weighted mode	31	0.0204999	0.015764	0.203358	-0.0103976	0.0513974	1.02071	0.989656	1.05274
CD38 on IgD- CD38br	Inverse variance weighted	14	0.0296676	0.00962283	0.00204895	0.0108069	0.0485283	1.03011	1.01087	1.04973
CD38 on IgD- CD38br	MR Egger	14	0.0241265	0.0106234	0.0423557	0.00330466	0.0449482	1.02442	1.00331	1.04597
CD38 on IgD- CD38br	Simple mode	14	0.0536971	0.026049	0.0598539	0.00264106	0.104753	1.05516	1.00264	1.11044
CD38 on IgD- CD38br	Weighted median	14	0.0289605	0.0135009	0.0319472	0.00249863	0.0554224	1.02938	1.0025	1.05699
CD38 on IgD- CD38br	Weighted mode	14	0.0262514	0.0111001	0.0342556	0.00449529	0.0480076	1.0266	1.00451	1.04918
CD33 on Im MDSC	Inverse variance weighted	22	0.0416191	0.0176358	0.0182786	0.00705301	0.0761852	1.0425	1.00708	1.07916
CD33 on Im MDSC	MR Egger	22	0.069966	0.0274047	0.0189514	0.0162527	0.123679	1.07247	1.01639	1.13165
CD33 on Im MDSC	Simple mode	22	0.0697872	0.0561296	0.227451	-0.0402269	0.179801	1.07228	0.960572	1.19698
CD33 on Im MDSC	Weighted median	22	0.0572785	0.0192076	0.00286298	0.0196317	0.0949254	1.05895	1.01983	1.09958
CD33 on Im MDSC	Weighted mode	22	0.0573841	0.0189603	0.00642002	0.0202218	0.0945463	1.05906	1.02043	1.09916
CD33 on CD33dim HLA DR+ CD11b-	Inverse variance weighted	21	0.0368754	0.0172458	0.0324983	0.00307367	0.070677	1.03756	1.00308	1.07323
CD33 on CD33dim HLA DR+ CD11b-	MR Egger	21	0.0438691	0.0288812	0.145241	-0.0127381	0.100476	1.04485	0.987343	1.1057
CD33 on CD33dim HLA DR+ CD11b-	Simple mode	21	0.0687735	0.0585327	0.253811	-0.0459506	0.183498	1.07119	0.955089	1.20141
CD33 on CD33dim HLA DR+ CD11b-	Weighted median	21	0.0447938	0.0178179	0.0119377	0.00987074	0.0797168	1.04581	1.00992	1.08298
CD33 on CD33dim HLA DR+ CD11b-	Weighted mode	21	0.0455478	0.0190925	0.0270536	0.00812654	0.0829691	1.0466	1.00816	1.08651
CD3 on CM CD8br	Inverse variance weighted	16	-0.0807232	0.0307403	0.00864011	-0.140974	-0.0204722	0.922449	0.868512	0.979736
CD3 on CM CD8br	MR Egger	16	-0.136733	0.0632268	0.0483698	-0.260657	-0.0128082	0.872203	0.770545	0.987274
CD3 on CM CD8br	Simple mode	16	-0.0554026	0.0608582	0.377032	-0.174685	0.0638795	0.946104	0.839722	1.06596
CD3 on CM CD8br	Weighted median	16	-0.0503216	0.043059	0.242538	-0.134717	0.034074	0.950924	0.873963	1.03466
CD3 on CM CD8br	Weighted mode	16	-0.0518016	0.0423098	0.239706	-0.134729	0.0311256	0.949517	0.873953	1.03162
CD28 on resting Treg	Inverse variance weighted	6	-0.0930028	0.0460312	0.0433386	-0.183224	-0.00278178	0.911191	0.832582	0.997222
CD28 on resting Treg	MR Egger	6	-0.0177444	0.0832596	0.841654	-0.180933	0.145444	0.982412	0.834491	1.15655
CD28 on resting Treg	Simple mode	6	-0.0995251	0.0887534	0.31308	-0.273482	0.0744317	0.905267	0.760726	1.07727
CD28 on resting Treg	Weighted median	6	-0.0940456	0.0528105	0.0749433	-0.197554	0.00946305	0.910241	0.820736	1.00951
CD28 on resting Treg	Weighted mode	6	-0.0905503	0.0600294	0.191815	-0.208208	0.0271074	0.913428	0.812038	1.02748
CD28 on CD45RA- CD4 not Treg	Inverse variance weighted	13	-0.0873507	0.0320611	0.00643978	-0.15019	-0.0245109	0.916356	0.860544	0.975787
CD28 on CD45RA- CD4 not Treg	MR Egger	13	-0.103057	0.0654623	0.143723	-0.231363	0.0252494	0.902076	0.793452	1.02557
CD28 on CD45RA- CD4 not Treg	Simple mode	13	-0.0874752	0.0644621	0.199757	-0.213821	0.0388705	0.916242	0.807493	1.03964
CD28 on CD45RA- CD4 not Treg	Weighted median	13	-0.0869566	0.0427746	0.0420623	-0.170795	-0.00311839	0.916717	0.842995	0.996886
CD28 on CD45RA- CD4 not Treg	Weighted mode	13	-0.0874752	0.0445263	0.0730467	-0.174747	-0.000203709	0.916242	0.83967	0.999796
CD28 on CD4+	Inverse variance weighted	24	0.0507782	0.0220735	0.0214248	0.00751412	0.0940422	1.05209	1.00754	1.09861
CD28 on CD4+	MR Egger	24	0.0581822	0.0329426	0.0912426	-0.00638536	0.12275	1.05991	0.993635	1.1306
CD28 on CD4+	Simple mode	24	0.104251	0.051003	0.0525669	0.00428496	0.204217	1.10988	1.00429	1.22656
CD28 on CD4+	Weighted median	24	0.0593101	0.0306057	0.0526385	-0.000677161	0.119297	1.0611	0.999323	1.1267
CD28 on CD4+	Weighted mode	24	0.0746103	0.0342732	0.0400026	0.0074348	0.141786	1.07746	1.00746	1.15233
CD28- CD127- CD25++ CD8br %T cell	Inverse variance weighted	17	0.0543888	0.0250325	0.0298011	0.00532502	0.103453	1.0559	1.00534	1.10899
CD28- CD127- CD25++ CD8br %T cell	MR Egger	17	0.0399866	0.0324257	0.236486	-0.0235677	0.103541	1.0408	0.976708	1.10909
CD28- CD127- CD25++ CD8br %T cell	Simple mode	17	0.026734	0.0752722	0.727105	-0.1208	0.174268	1.02709	0.886212	1.19037
CD28- CD127- CD25++ CD8br %T cell	Weighted median	17	0.0395699	0.0318354	0.213885	-0.0228275	0.101967	1.04036	0.977431	1.10735
CD28- CD127- CD25++ CD8br %T cell	Weighted mode	17	0.0393183	0.029986	0.208289	-0.0194541	0.0980908	1.0401	0.980734	1.10306
CD25hi CD45RA- CD4 not Treg %CD4+	Inverse variance weighted	24	-0.0438271	0.0180085	0.0149457	-0.0791238	-0.00853046	0.957119	0.923926	0.991506
CD25hi CD45RA- CD4 not Treg %CD4+	MR Egger	24	-0.0338272	0.0221753	0.141397	-0.0772908	0.00963639	0.966739	0.925621	1.00968
CD25hi CD45RA- CD4 not Treg %CD4+	Simple mode	24	-0.0478268	0.0400977	0.245125	-0.126418	0.0307647	0.953299	0.881246	1.03124
CD25hi CD45RA- CD4 not Treg %CD4+	Weighted median	24	-0.043729	0.0221829	0.0486904	-0.0872075	-0.000250504	0.957213	0.916487	0.99975
CD25hi CD45RA- CD4 not Treg %CD4+	Weighted mode	24	-0.0353824	0.0181151	0.0630672	-0.070888	0.000123215	0.965236	0.931566	1.00012
CD25 on CD45RA+ CD4 not Treg	Inverse variance weighted	22	0.0410846	0.0165503	0.0130497	0.00864603	0.0735232	1.04194	1.00868	1.07629
CD25 on CD45RA+ CD4 not Treg	MR Egger	22	0.0412093	0.0199667	0.0522447	0.00207454	0.0803441	1.04207	1.00208	1.08366
CD25 on CD45RA+ CD4 not Treg	Simple mode	22	0.0472658	0.0474643	0.330675	-0.0457642	0.140296	1.0484	0.955267	1.15061
CD25 on CD45RA+ CD4 not Treg	Weighted median	22	0.041167	0.0229621	0.0730011	-0.00383873	0.0861728	1.04203	0.996169	1.08999
CD25 on CD45RA+ CD4 not Treg	Weighted mode	22	0.0409765	0.019851	0.0515704	0.00206857	0.0798844	1.04183	1.00207	1.08316
CD14+ CD16- monocyte %monocyte	Inverse variance weighted	24	0.0277683	0.0131789	0.0351152	0.00193765	0.0535989	1.02816	1.00194	1.05506
CD14+ CD16- monocyte %monocyte	MR Egger	24	0.0201973	0.014837	0.187206	-0.00888318	0.0492778	1.0204	0.991156	1.05051
CD14+ CD16- monocyte %monocyte	Simple mode	24	0.01988	0.0512182	0.701479	-0.0805077	0.120268	1.02008	0.922648	1.1278
CD14+ CD16- monocyte %monocyte	Weighted median	24	0.0222876	0.0163646	0.173217	-0.00978705	0.0543623	1.02254	0.990261	1.05587
CD14+ CD16- monocyte %monocyte	Weighted mode	24	0.0226179	0.0147351	0.138435	-0.00626293	0.0514988	1.02288	0.993757	1.05285
CD127 on CD8br	Inverse variance weighted	23	0.0767422	0.0305582	0.0120272	0.0168481	0.136636	1.07976	1.01699	1.14641
CD127 on CD8br	MR Egger	23	0.139231	0.058186	0.0261422	0.0251868	0.253276	1.14939	1.02551	1.28824
CD127 on CD8br	Simple mode	23	0.0807956	0.0779107	0.310987	-0.0719094	0.2335	1.08415	0.930615	1.26301
CD127 on CD8br	Weighted median	23	0.111321	0.0444927	0.0123493	0.0241152	0.198527	1.11775	1.02441	1.2196
CD127 on CD8br	Weighted mode	23	0.11302	0.053075	0.0446519	0.00899312	0.217047	1.11965	1.00903	1.2424
Activated & secreting Treg AC	Inverse variance weighted	21	-0.0200324	0.00913902	0.0283821	-0.0379449	-0.00211993	0.980167	0.962766	0.997882
Activated & secreting Treg AC	MR Egger	21	-0.00729467	0.0112197	0.523371	-0.0292854	0.014696	0.992732	0.971139	1.0148
Activated & secreting Treg AC	Simple mode	21	-0.0125177	0.0214011	0.565151	-0.0544638	0.0294285	0.98756	0.946993	1.02987
Activated & secreting Treg AC	Weighted median	21	-0.0141237	0.0136282	0.300037	-0.040835	0.0125876	0.985976	0.959988	1.01267
Activated & secreting Treg AC	Weighted mode	21	-0.0125177	0.0112312	0.278259	-0.0345307	0.00949543	0.98756	0.966059	1.00954

## Sheet: Supplementary Table 3
Exposure	Cochran Q statistic(MR Egger)	Heterogeneity p-value(MR Egger)	Pleiotropy p-value	PRESSO global outlier test
				RSSOBs	p-value
IgD- CD27- %B cell	8.97509	0.774822	0.340251	14.1186	0.628
Unsw Mem %lymphocyte	18.3119	0.501705	0.419043	20.9254	0.546
Activated & secreting Treg AC	15.4532	0.693389	0.0651935	20.9475	0.573
CD25hi CD45RA- CD4 not Treg %CD4+	28.1997	0.169156	0.440378	29.7145	0.314
CD4 Treg AC	11.09	0.920774	0.936107	12.4671	0.948
CD45RA- CD4+ %T cell	25.7458	0.313014	0.128019	29.344	0.339
CD14+ CD16- monocyte %monocyte	21.8352	0.469762	0.280817	27.1964	0.572
HLA DR+ CD4+ %lymphocyte	12.247	0.784954	0.762196	13.3614	0.824
CD39+ CD4+ %T cell	21.7557	0.830162	0.1915	27.2269	0.741
CD28- CD127- CD25++ CD8br %T cell	12.164	0.666574	0.495385	16.3585	0.695
CD38 on IgD- CD38br	8.51161	0.743982	0.241851	10.4314	0.804
IgD on IgD+ CD24+	28.109	0.25547	0.939917	32.4057	0.303
IgD on IgD+ CD38- unsw mem	19.7569	0.181456	0.550903	27.2752	0.176
IgD on IgD+ CD38br	26.6467	0.224955	0.0783356	34.5508	0.162
IgD on IgD+ CD38dim	24.7336	0.211815	0.308511	31.514	0.224
IgD on IgD+	16.0737	0.652354	0.103739	24.5731	0.446
IgD on transitional	34.3652	0.226143	0.296451	43.3873	0.166
CD3 on CM CD8br	10.0546	0.758183	0.327911	12.2351	0.8
HVEM on T cell	23.258	0.330376	0.649095	26.1142	0.397
CD28 on CD45RA- CD4 not Treg	7.82247	0.729113	0.788272	8.89744	0.847
CD28 on CD4+	26.4473	0.232972	0.761008	29.5467	0.268
CD28 on resting Treg	2.73388	0.603298	0.339034	4.73855	0.701
CD127 on CD8br	19.3915	0.560041	0.220783	23.2474	0.544
CD25 on CD45RA+ CD4 not Treg	19.0191	0.520583	0.991201	19.547	0.695
CD33 on CD33dim HLA DR+ CD11b-	25.5095	0.144445	0.762982	29.2083	0.249
CD33 on Im MDSC	25.0364	0.200041	0.197011	33.1915	0.232
HLA DR on CD14- CD16+ monocyte	13.6443	0.692099	0.584049	14.7121	0.803
HLA DR on CD14+ CD16- monocyte	22.0857	0.33588	0.803192	24.5434	0.431
HLA DR on CD14+ monocyte	21.4052	0.31485	0.810175	23.8953	0.383
CD45 on lymphocyte	10.1898	0.748177	0.37631	12.6618	0.747
CD45 on Im MDSC	8.51394	0.384941	0.449866	10.8218	0.476
CD4 on CD28+ CD4+	9.83821	0.956824	0.370689	11.9921	0.952
SSC-A on HLA DR+ CD8br	24.4739	0.322889	0.308995	28.4383	0.343
CD45RA on resting Treg	24.5466	0.487997	0.896793	26.0238	0.588
HLA DR on CD33dim HLA DR+ CD11b+	21.8127	0.410368	0.527971	23.6915	0.515
